# Supplementary material for: Bioactivity and Metabolome Mining of Deep-Sea Sediment-Derived Microorganisms Reveal New Hybrid PKS-NRPS Macrolactone from Aspergillus versicolor PS108-62
Source: Mar Drugs. 2023 Jan 28;21(2):95. doi: 10.3390/md21020095 (PMC9961484; doi:10.3390/md21020095)
Supplement: Supplementary file 1 [file marinedrugs-21-00095-s001.zip]

Archive with 3 entries (3 files):
- ArcticAspergillus_Supplementary_Revision.pdf
- compounds1.txt
- compounds1m.txt
