# Supplementary material for: Bioactivity and Metabolome Mining of Deep-Sea Sediment-Derived Microorganisms Reveal New Hybrid PKS-NRPS Macrolactone from Aspergillus versicolor PS108-62
Source: Mar Drugs. 2023 Jan 28;21(2):95. doi: 10.3390/md21020095 (PMC9961484; doi:10.3390/md21020095)
Supplement: Supplementary file 1 [file marinedrugs-21-00095-s001.zip › compounds1.txt]

compound 1 (2R,5S,7S,11R,12R,15R,16S,17R-1) - conf 01

0  1
C          -0.09620         0.62450         0.17720
C           0.80130         1.77810        -0.28780
C           3.24580         1.36670        -0.10160
C           4.39250         1.04710         0.87540
C           4.28650        -0.46350         1.16350
C           4.92100        -1.41430         0.15840
C           4.11140        -2.72020        -0.00170
C           2.80270        -2.58980        -0.76190
C           1.63450        -2.83250        -0.14250
C           0.24420        -2.85740        -0.73650
C          -0.62330        -1.70500        -0.18070
C          -2.04840        -1.65220        -0.70010
C          -3.05390        -1.73840         0.18730
C           0.12050         3.13550        -0.07310
C           0.94450         4.36110        -0.50970
C           1.27060         4.35260        -2.01020
C           0.20070         5.64680        -0.12220
C           4.41040         1.88120         2.15960
C           6.35610        -1.70430         0.65390
C           2.93680        -2.21100        -2.21830
C          -0.42350        -4.21270        -0.43730
C          -2.20830        -1.51970        -2.19470
H           1.05050         1.61790        -1.33620
H           5.30390         1.21850         0.29660
H           4.99560        -0.89360        -0.80130
H           3.93020        -3.14030         0.99280
H           4.75340        -3.43270        -0.53800
H           1.66930        -3.08460         0.91930
H           0.29980        -2.73160        -1.82160
H          -0.62610        -1.74180         0.91160
H          -2.77590        -1.84460         1.23700
H          -0.82840         3.11990        -0.62600
H          -0.13860         3.22630         0.98840
H           1.89350         4.34350         0.04410
H           0.35400         4.31020        -2.61240
H           1.81020         5.26380        -2.29280
H           1.89920         3.50180        -2.29140
H           0.79040         6.53450        -0.37720
H          -0.00840         5.68140         0.95320
H          -0.75810         5.72250        -0.65060
H           3.57820         1.63310         2.82390
H           5.33420         1.68220         2.71100
H           4.37340         2.94960         1.92990
H           6.93150        -0.78310         0.79310
H           6.33440        -2.24080         1.60840
H           6.88290        -2.32300        -0.07910
H           3.20910        -1.15410        -2.32610
H           3.73380        -2.79350        -2.69710
H           2.01850        -2.36740        -2.78790
H           0.19270        -5.02810        -0.82860
H          -1.41510        -4.28800        -0.89300
H          -0.53660        -4.36740         0.64220
H          -1.60890        -0.68650        -2.57900
H          -3.24600        -1.35220        -2.48830
H          -1.86120        -2.42250        -2.71280
H           1.97560         1.64030         1.47610
N           2.05000         1.64200         0.46590
O           0.08000        -0.46560        -0.57430
O           3.73150        -0.86350         2.17730
O           3.42380         1.32340        -1.32640
O          -0.82700         0.68770         1.15260
C          -4.54060        -1.75660        -0.06810
C          -5.29450        -0.73780         0.83380
C          -4.89830         0.74580         0.64320
C          -5.06960         1.20020        -0.82230
C          -4.70730         2.66610        -1.08590
C          -5.10110        -3.17690         0.15130
C          -5.69740         1.63520         1.60920
H          -4.74560        -1.48280        -1.10650
H          -6.36410        -0.83770         0.60410
H          -3.83050         0.83460         0.89930
H          -6.10990         1.02320        -1.13180
H          -4.44570         0.57580        -1.47030
H          -4.74690         2.88370        -2.15920
H          -3.69100         2.89280        -0.74100
H          -5.39020         3.36110        -0.58740
H          -6.18370        -3.19810        -0.02170
H          -4.63470        -3.88850        -0.53770
H          -4.91760        -3.52340         1.17290
H          -5.34190         2.66940         1.58890
H          -5.61360         1.27660         2.63820
H          -6.76290         1.64240         1.34450
H          -4.31430        -0.86040         2.53270
O          -5.19230        -1.12250         2.21780


compound 1 (2R,5S,7S,11R,12R,15R,16S,17R-1) - conf 02

0  1
C           0.14790         0.66710         0.17280
C           1.03930         1.79230        -0.36720
C           3.48300         1.37660        -0.17150
C           4.62860         1.09550         0.81860
C           4.49760        -0.39410         1.19470
C           5.11640        -1.41290         0.24790
C           4.28880        -2.71490         0.16840
C           2.98000        -2.61390        -0.59620
C           1.81050        -2.81540         0.03540
C           0.41990        -2.85820        -0.55700
C          -0.43250        -1.66160        -0.07830
C          -1.85160        -1.61550        -0.61220
C          -2.86400        -1.56700         0.26850
C           0.35720         3.15840        -0.22210
C           1.17510         4.35940        -0.73230
C           1.49340         4.26680        -2.23160
C           0.42970         5.66300        -0.41380
C           4.66490         2.00210         2.05230
C           6.54870        -1.69260         0.75700
C           3.11500        -2.31270        -2.07060
C          -0.26930        -4.18050        -0.17090
C          -1.99850        -1.61510        -2.11450
H           1.27960         1.57380        -1.40700
H           5.54050         1.21740         0.22840
H           5.19560        -0.95220        -0.74170
H           4.10470        -3.07150         1.18700
H           4.92000        -3.46700        -0.32490
H           1.84380        -3.01100         1.10910
H           0.47810        -2.80490        -1.64800
H          -0.44380        -1.63300         1.01390
H          -2.60500        -1.54590         1.32890
H          -0.59760         3.10980        -0.76280
H           0.10850         3.30750         0.83520
H           2.12710         4.37540        -0.18370
H           0.57400         4.18640        -2.82550
H           2.02760         5.16260        -2.56850
H           2.12440         3.40400        -2.46720
H           1.01650         6.53660        -0.71930
H           0.22430         5.75630         0.65880
H          -0.53120         5.70730        -0.94190
H           3.83450         1.80230         2.73500
H           5.59000         1.82410         2.60860
H           4.63860         3.05590         1.76170
H           7.13810        -0.77310         0.83680
H           6.52250        -2.16810         1.74310
H           7.06380        -2.36350         0.06270
H           3.38650        -1.26280        -2.23410
H           3.91240        -2.91940        -2.51760
H           2.19680        -2.49940        -2.63140
H           0.33030        -5.03000        -0.51230
H          -1.26460        -4.26640        -0.61690
H          -0.37990        -4.26470         0.91670
H          -1.35060        -0.85410        -2.56450
H          -3.02240        -1.41150        -2.43180
H          -1.70170        -2.57830        -2.54830
H           2.22430         1.75490         1.39300
N           2.29390         1.70030         0.38380
O           0.28740        -0.45460        -0.53980
O           3.93500        -0.72450         2.22900
O           3.65540         1.26190        -1.39250
O          -0.54730         0.77800         1.16900
C          -4.35040        -1.54540         0.00370
C          -4.92830        -0.16500         0.41750
C          -6.46730        -0.02970         0.31180
C          -6.95810         1.35090         0.80040
C          -6.63140         1.68830         2.25840
C          -5.01740        -2.71240         0.75750
C          -6.99750        -0.30590        -1.10400
H          -4.53760        -1.67820        -1.06750
H          -4.64630         0.00510         1.46330
H          -6.89530        -0.78200         0.98790
H          -8.04710         1.38340         0.66610
H          -6.54580         2.12870         0.14520
H          -7.11130         2.62830         2.55380
H          -5.55590         1.80850         2.42530
H          -6.98960         0.90740         2.94050
H          -6.07840        -2.80670         0.50920
H          -4.53090        -3.65900         0.49980
H          -4.93380        -2.58150         1.84310
H          -8.08740        -0.19820        -1.13140
H          -6.75980        -1.31700        -1.44910
H          -6.58500         0.40250        -1.83320
H          -4.40350         0.73560        -1.24910
O          -4.25960         0.88650        -0.30290


compound 1 (2R,5S,7S,11R,12R,15R,16S,17R-1) - conf 03

0  1
C          -0.20180         0.65310        -0.23350
C          -1.06510         1.80070         0.30470
C          -3.51800         1.42300         0.15460
C          -4.68260         1.13860        -0.81200
C          -4.57720        -0.35990        -1.15970
C          -5.19140        -1.35090        -0.18110
C          -4.38190        -2.66370        -0.09280
C          -3.05720        -2.56890         0.64470
C          -1.90320        -2.80030        -0.00480
C          -0.50250        -2.85410         0.56250
C           0.35780        -1.67680         0.05170
C           1.78470        -1.63860         0.56540
C           2.78550        -1.60260        -0.32930
C          -0.36160         3.15240         0.12940
C          -1.14970         4.37470         0.63580
C          -1.44440         4.30890         2.14130
C          -0.38720         5.66040         0.28640
C          -4.72630         2.02050        -2.06320
C          -6.63780        -1.61840        -0.65600
C          -3.15940        -2.23790         2.11540
C           0.16210        -4.19070         0.18290
C           1.95220        -1.62540         2.06540
H          -1.29200         1.60100         1.35120
H          -5.58350         1.28470        -0.21030
H          -5.24370        -0.87000         0.80070
H          -4.22330        -3.04240        -1.10760
H          -5.01460        -3.39660         0.42690
H          -1.95990        -3.01500        -1.07390
H          -0.54040        -2.78470         1.65340
H           0.35360        -1.66600        -1.04080
H           2.51260        -1.58890        -1.38630
H           0.60090         3.09430         0.65520
H          -0.12770         3.28240        -0.93390
H          -2.11040         4.39990         0.10280
H          -0.51660         4.22110         2.72100
H          -1.95770         5.21840         2.47410
H          -2.08570         3.46030         2.39970
H          -0.95360         6.54840         0.58900
H          -0.19790         5.73500        -0.79060
H           0.58290         5.69520         0.79820
H          -3.91050         1.79460        -2.75540
H          -5.66310         1.84500        -2.60050
H          -4.68000         3.07950        -1.79490
H          -7.21440        -0.69150        -0.74350
H          -6.63840        -2.11450        -1.63240
H          -7.14920        -2.26680         0.06210
H          -3.40420        -1.17920         2.26390
H          -3.96230        -2.81790         2.58730
H          -2.23610        -2.43540         2.66370
H          -0.44070        -5.02740         0.54950
H           1.16530        -4.28230         0.60970
H           0.24920        -4.29280        -0.90520
H           1.32220        -0.85000         2.51640
H           2.98320        -1.43450         2.36700
H           1.64690        -2.57950         2.51310
H          -2.27830         1.75140        -1.43580
N          -2.33310         1.71920        -0.42480
O          -0.33880        -0.45270         0.50400
O          -4.03810        -0.71850        -2.19720
O          -3.67310         1.33350         1.38010
O           0.47100         0.73570        -1.24760
C           4.27530        -1.58300        -0.08370
C           4.84860        -0.20140        -0.49920
C           6.38870        -0.06120        -0.42050
C           6.82180         1.30200        -1.00230
C           8.33130         1.46130        -1.20680
C           4.93260        -2.74870        -0.84750
C           6.93540        -0.28660         0.99750
H           4.47560        -1.71850         0.98490
H           4.55750        -0.02060        -1.54260
H           6.80780        -0.83710        -1.07500
H           6.45160         2.10510        -0.35260
H           6.32030         1.43900        -1.97000
H           8.55740         2.41720        -1.69300
H           8.73390         0.66430        -1.84410
H           8.88310         1.44050        -0.26120
H           5.99530        -2.84690        -0.60830
H           4.44590        -3.69500        -0.58910
H           4.84030        -2.61370        -1.93200
H           8.02720        -0.21960         1.01520
H           6.66810        -1.27400         1.38780
H           6.55190         0.46580         1.69780
H           4.32310         0.67240         1.18060
O           4.19020         0.84610         0.23690


compound 1 (2R,5S,7S,11R,12R,15R,16S,17R-1) - conf 04

0  1
C          -0.03100         0.64240         0.20320
C           0.85380         1.79100        -0.29660
C           3.30040         1.37540        -0.15050
C           4.46120         1.05630         0.81000
C           4.34250        -0.44930         1.12000
C           4.95440        -1.42010         0.12000
C           4.13390        -2.72270        -0.00870
C           2.81430        -2.59480        -0.75030
C           1.65460        -2.82830        -0.11190
C           0.25550        -2.84950        -0.68540
C          -0.59330        -1.68180        -0.13420
C          -2.02080        -1.61130        -0.64420
C          -3.02250        -1.65020         0.25090
C           0.17210         3.14900        -0.08810
C           0.98230         4.37060        -0.56040
C           1.28100         4.33840        -2.06630
C           0.23990         5.65950        -0.18080
C           4.51170         1.90670         2.08270
C           6.39500        -1.71310         0.59750
C           2.92780        -2.22910        -2.21190
C          -0.42200        -4.19270        -0.35600
C          -2.18830        -1.50600        -2.14040
H           1.08250         1.61630        -1.34730
H           5.36390         1.20950         0.21290
H           5.01800        -0.91420        -0.84840
H           3.96580        -3.12770         0.99440
H           4.76300        -3.44680        -0.54470
H           1.70380        -3.07110         0.95160
H           0.29690        -2.74050        -1.77290
H          -0.58780        -1.70760         0.95830
H          -2.74130        -1.74500         1.30080
H          -0.78890         3.12110        -0.61930
H          -0.06410         3.25530         0.97730
H           1.94130         4.36610        -0.02390
H           0.35380         4.28100        -2.65080
H           1.81020         5.24760        -2.37380
H           1.90920         3.48640        -2.34460
H           0.82190         6.54520        -0.45910
H           0.04840         5.71000         0.89730
H          -0.72770         5.72340        -0.69440
H           3.69050         1.67500         2.76650
H           5.44430         1.70640         2.61840
H           4.47980         2.97240         1.83990
H           6.97910        -0.79420         0.71390
H           6.38420        -2.23510         1.56030
H           6.90570        -2.34670        -0.13400
H           3.19290        -1.17190        -2.33340
H           3.72150        -2.81210        -2.69550
H           2.00290        -2.39590        -2.76790
H           0.17640        -5.02070        -0.74860
H          -1.42340        -4.26150        -0.79110
H          -0.51580        -4.33230         0.72750
H          -1.56280        -0.70390        -2.54830
H          -3.22180        -1.30860        -2.43000
H          -1.87820        -2.43230        -2.64030
H           2.06090         1.67640         1.44600
N           2.11730         1.66860         0.43460
O           0.11800        -0.45260        -0.54660
O           3.79560        -0.82930         2.14560
O           3.45640         1.31530        -1.37750
O          -0.73080         0.71450         1.20060
C          -4.51020        -1.62190         0.00240
C          -5.22730        -0.57780         0.90450
C          -4.75910         0.88310         0.71830
C          -4.83420         1.37940        -0.74480
C          -6.22430         1.36620        -1.39240
C          -5.11580        -3.02320         0.22180
C          -5.51620         1.82400         1.67000
H          -4.70920        -1.33750        -1.03500
H          -6.29840        -0.63840         0.67470
H          -3.69550         0.91210         1.00100
H          -4.14570         0.79330        -1.36400
H          -4.44690         2.40660        -0.76220
H          -6.17360         1.77050        -2.40980
H          -6.94300         1.97670        -0.83530
H          -6.63670         0.35390        -1.46590
H          -6.19920        -3.00940         0.05320
H          -4.67530        -3.74890        -0.46950
H          -4.93950        -3.37680         1.24230
H          -5.17240         2.85710         1.54550
H          -5.36180         1.54340         2.71530
H          -6.59610         1.80720         1.48260
H          -4.26190        -0.73060         2.61100
O          -5.14710        -0.96080         2.29110


compound 1 (2R,5S,7S,11R,12R,15R,16S,17R-1) - conf 05

0  1
C          -0.03550         0.81280        -0.14070
C          -0.88330         2.02320         0.27510
C          -3.33820         1.72520         0.05060
C          -4.49060         1.47380        -0.93920
C          -4.50570        -0.04770        -1.18480
C          -5.21800        -0.91670        -0.15750
C          -4.50230        -2.26890         0.05650
C          -3.19620        -2.20140         0.82960
C          -2.03730        -2.51590         0.22560
C          -0.65650        -2.61700         0.83350
C           0.29460        -1.55100         0.23920
C           1.72830        -1.61570         0.73280
C           2.69530        -1.88990        -0.15930
C          -0.16940         3.35690         0.02790
C           1.09730         3.59180         0.87450
C           1.78120         4.89180         0.42890
C           0.80260         3.62400         2.38100
C          -4.42000         2.27070        -2.24430
C          -6.66340        -1.12360        -0.66370
C          -3.32370        -1.79490         2.27900
C          -0.09340        -4.03070         0.59570
C           1.93670        -1.40260         2.21150
H          -1.16870         1.91080         1.32060
H          -5.39440         1.73360        -0.38130
H          -5.26670        -0.36050         0.78350
H          -4.33850        -2.73260        -0.92150
H          -5.19750        -2.91810         0.60630
H          -2.07650        -2.78230        -0.83270
H          -0.70800        -2.44210         1.91200
H           0.27600        -1.61160        -0.85230
H           2.38270        -2.03230        -1.19470
H           0.08910         3.41540        -1.03630
H          -0.89380         4.15630         0.22730
H           1.79410         2.76440         0.68030
H           1.12460         5.75600         0.59150
H           2.70360         5.06670         0.99360
H           2.03880         4.86550        -0.63600
H           0.07830         4.41210         2.62310
H           1.71730         3.82850         2.94890
H           0.39880         2.67440         2.74800
H          -3.60150         1.93570        -2.88700
H          -5.34840         2.13400        -2.80660
H          -4.29740         3.33830        -2.04220
H          -7.17190        -0.17010        -0.84100
H          -6.66730        -1.69190        -1.59990
H          -7.24060        -1.67970         0.08130
H          -4.14810        -2.33560         2.76070
H          -2.41670        -1.98170         2.85760
H          -3.55130        -0.72580         2.36800
H          -0.78150        -4.77900         1.00120
H           0.87910        -4.16850         1.07670
H           0.02810        -4.23350        -0.47490
H           1.47690        -0.46330         2.53990
H           2.99380        -1.37380         2.48140
H           1.46820        -2.20300         2.79780
H          -2.02990         1.92190        -1.51120
N          -2.12050         1.92470        -0.50240
O          -0.30720        -0.25500         0.61450
O          -3.98350        -0.51980        -2.18480
O          -3.53230         1.69930         1.27280
O           0.73020         0.81780        -1.09110
C           4.17110        -2.09620         0.07890
C           5.04190        -1.31020        -0.94170
C           4.89560         0.22930        -0.90290
C           5.20000         0.79130         0.50300
C           5.15640         2.31980         0.60820
C           4.51350        -3.59950         0.01520
C           5.78780         0.87240        -1.97670
H           4.44270        -1.74200         1.07720
H           6.08990        -1.55580        -0.72170
H           3.84600         0.46650        -1.14030
H           6.19090         0.43680         0.82220
H           4.48100         0.37950         1.21930
H           5.25720         2.63480         1.65300
H           4.20650         2.71880         0.23320
H           5.96330         2.79860         0.04460
H           5.58650        -3.76020         0.17470
H           3.97070        -4.15510         0.78640
H           4.25160        -4.02460        -0.95860
H           5.60270         1.94700        -2.06060
H           5.60860         0.42780        -2.95890
H           6.85040         0.73350        -1.73760
H           4.01380        -1.42580        -2.61490
O           4.83240        -1.81590        -2.27380


compound 1 (2R,5S,7S,11R,12R,15R,16S,17R-1) - conf 06

0  1
C          -0.28480         0.71220        -0.23470
C          -0.97800         1.92600         0.39540
C          -3.45770         1.79880         0.38080
C          -4.70280         1.71130        -0.52080
C          -4.73750         0.25900        -1.03530
C          -5.42750        -0.77660        -0.15820
C          -4.73520        -2.15620        -0.22200
C          -3.41030        -2.25700         0.51410
C          -2.28200        -2.54280        -0.15840
C          -0.89460        -2.77740         0.39590
C           0.07830        -1.66430        -0.04730
C           1.50060        -1.77950         0.46820
C           2.50790        -1.72220        -0.41820
C          -0.15970         3.21030         0.21390
C           1.22280         3.20640         0.89740
C           1.99160         4.47910         0.51640
C           1.12210         3.07090         2.42360
C          -4.75610         2.73590        -1.65900
C          -6.89560        -0.86430        -0.63420
C          -3.48360        -2.04670         2.00880
C          -0.36680        -4.14570        -0.07520
C           1.65820        -1.90800         1.96400
H          -1.17210         1.71940         1.44730
H          -5.54670         1.85450         0.15850
H          -5.42980        -0.40170         0.87000
H          -4.60590        -2.43290        -1.27320
H          -5.43050        -2.88460         0.21800
H          -2.35520        -2.65880        -1.24170
H          -0.92490        -2.77540         1.48920
H           0.08010        -1.59310        -1.13710
H           2.24380        -1.60120        -1.47040
H          -0.03140         3.38420        -0.86120
H          -0.76010         4.04100         0.60520
H           1.79380         2.34830         0.51600
H           1.47070         5.37660         0.87350
H           2.99460         4.47940         0.95750
H           2.10440         4.56900        -0.57010
H           0.53310         3.89100         2.85360
H           2.11750         3.10200         2.88100
H           0.65420         2.12850         2.72800
H          -3.99950         2.54520        -2.42440
H          -5.73310         2.68650        -2.14900
H          -4.61840         3.74990        -1.27360
H          -7.38830         0.11350        -0.61440
H          -6.94750        -1.25170        -1.65720
H          -7.45750        -1.53790         0.02010
H          -4.35270        -2.56670         2.43050
H          -2.59410        -2.40010         2.53430
H          -3.60200        -0.98360         2.25080
H          -1.04350        -4.94240         0.24890
H           0.62730        -4.35910         0.32910
H          -0.30060        -4.18690        -1.16880
H           1.07280        -1.13860         2.48070
H           2.69670        -1.80730         2.28340
H           1.29320        -2.87760         2.32510
H          -2.28560         2.10010        -1.26730
N          -2.28560         2.02100        -0.25730
O          -0.48990        -0.40100         0.47430
O          -4.24220        -0.02790        -2.11620
O          -3.54440         1.63260         1.60410
O           0.32150         0.76470        -1.29240
C           3.99440        -1.80070        -0.16710
C           4.64460        -0.43160        -0.50390
C           6.18790        -0.38150        -0.38900
C           6.74930         0.99610        -0.80490
C           6.44780         1.42270        -2.24490
C           4.59260        -2.95370        -0.99620
C           6.69700        -0.75640         1.01170
H           4.18100        -2.00790         0.89230
H           4.37510        -0.18800        -1.53810
H           6.58020        -1.11840        -1.10260
H           7.83780         0.96750        -0.66610
H           6.37230         1.75900        -0.11200
H           6.97660         2.35050        -2.49100
H           5.38070         1.60610        -2.40850
H           6.76940         0.65970        -2.96450
H           5.64870        -3.11890        -0.76490
H           4.05790        -3.88680        -0.78990
H           4.50810        -2.75360        -2.07110
H           7.79060        -0.70270         1.04750
H           6.40990        -1.77150         1.30330
H           6.31430        -0.06730         1.77470
H           4.13030         0.38640         1.21180
O           4.03320         0.61470         0.27550


compound 1 (2R,5S,7S,11R,12R,15R,16S,17R-1) - conf 07

0  1
C          -0.34130         0.74680        -0.23670
C          -1.02670         1.97950         0.36540
C          -3.50270         1.83130         0.24560
C          -4.70250         1.71070        -0.71150
C          -4.77180         0.21680        -1.09130
C          -5.48050        -0.72270        -0.12560
C          -4.82380        -2.12070        -0.08490
C          -3.48740        -2.19610         0.63370
C          -2.37010        -2.50470        -0.04730
C          -0.97320        -2.72370         0.48920
C          -0.00450        -1.63010        -0.00890
C           1.43110        -1.74710         0.46800
C           2.41190        -1.72240        -0.44900
C          -0.17730         3.24500         0.19710
C           1.19230         3.21200         0.90530
C           1.99360         4.46940         0.54080
C           1.06170         3.07540         2.42920
C          -4.66140         2.61510        -1.94600
C          -6.95430        -0.81210        -0.58270
C          -3.53890        -1.93400         2.12050
C          -0.46030        -4.10980         0.05450
C           1.63200        -1.84230         1.96100
H          -1.25790         1.78600         1.41200
H          -5.57490         1.94360        -0.09500
H          -5.46340        -0.26480         0.86810
H          -4.72060        -2.48410        -1.11230
H          -5.52870        -2.79290         0.42340
H          -2.46260        -2.65960        -1.12420
H          -0.98290        -2.68500         1.58230
H          -0.03290        -1.58520        -1.09980
H           2.11720        -1.62210        -1.49520
H          -0.02450         3.41270        -0.87590
H          -0.76620         4.09010         0.57460
H           1.75230         2.34320         0.53150
H           1.48530         5.37660         0.89130
H           2.98860         4.44780         0.99940
H           2.12720         4.55920        -0.54320
H           0.48370         3.90750         2.85080
H           2.04930         3.08330         2.90410
H           0.56740         2.14310         2.72250
H          -3.88670         2.30890        -2.65470
H          -5.61900         2.55820        -2.47190
H          -4.49040         3.65690        -1.66140
H          -7.42280         0.17600        -0.63980
H          -7.02530        -1.28080        -1.56990
H          -7.52670        -1.41530         0.12870
H          -4.37180        -2.48090         2.58020
H          -2.62190        -2.22180         2.63860
H          -3.70760        -0.87000         2.32580
H          -1.13670        -4.89110         0.41480
H           0.53870        -4.31660         0.45000
H          -0.41190        -4.18680        -1.03810
H           1.08410        -1.04450         2.47560
H           2.68240        -1.76290         2.24580
H           1.25220        -2.79190         2.35790
H          -2.26640         2.19760        -1.34010
N          -2.30890         2.09410        -0.33350
O          -0.55060        -0.34990         0.49640
O          -4.29300        -0.17580        -2.14570
O          -3.64070         1.64900         1.46220
O           0.25990         0.77290        -1.29840
C           3.90470        -1.81090        -0.24210
C           4.55340        -0.44580        -0.59740
C           6.10050        -0.40420        -0.55240
C           6.60530         0.95890        -1.07330
C           8.11620         1.03270        -1.31320
C           4.46920        -2.96990        -1.08610
C           6.66320        -0.73840         0.83750
H           4.12150        -2.01740         0.81180
H           4.24840        -0.18720        -1.62000
H           6.45510        -1.16800        -1.25740
H           6.30500         1.74690        -0.37120
H           6.08910         1.18030        -2.01740
H           8.39180         1.99780        -1.75350
H           8.44930         0.24830        -2.00400
H           8.68960         0.92410        -0.38660
H           5.52880        -3.14730        -0.88120
H           3.92940        -3.89700        -0.86640
H           4.35990        -2.76870        -2.15860
H           7.75720        -0.73110         0.83310
H           6.35020        -1.73010         1.17950
H           6.33530        -0.00660         1.58620
H           4.10470         0.35300         1.14480
O           3.98310         0.59850         0.21570


compound 1 (2R,5S,7S,11R,12R,15R,16S,17R-1) - conf 08

0  1
C          -0.09030         0.81790        -0.16110
C          -0.90380         2.03180         0.30860
C          -3.36360         1.73650         0.13180
C          -4.53540         1.50940        -0.84100
C          -4.54990        -0.00570        -1.12550
C          -5.24950        -0.90330        -0.11420
C          -4.53370        -2.26260         0.05090
C          -3.21750        -2.21980         0.80840
C          -2.06680        -2.51630         0.18000
C          -0.67700        -2.62880         0.76490
C           0.26100        -1.54740         0.18090
C           1.70120        -1.60580         0.65540
C           2.66510        -1.80290        -0.26010
C          -0.16840         3.35580         0.07250
C           1.13530         3.53350         0.87590
C           1.84340         4.82210         0.43560
C           0.89620         3.53770         2.39260
C          -4.49360         2.33820        -2.12740
C          -6.70180        -1.09370        -0.60710
C          -3.32550        -1.85770         2.27110
C          -0.11050        -4.03310         0.48290
C           1.92190        -1.45470         2.14020
H          -1.16340         1.89930         1.35840
H          -5.42850         1.75200        -0.25900
H          -5.28490        -0.37410         0.84290
H          -4.38380        -2.69740        -0.94240
H          -5.22320        -2.92640         0.59030
H          -2.12000        -2.75180        -0.88490
H          -0.71250        -2.48070         1.84810
H           0.22880        -1.58620        -0.91100
H           2.34360        -1.90840        -1.29710
H           0.05180         3.43890        -0.99870
H          -0.86430         4.16630         0.32190
H           1.79900         2.69060         0.63710
H           1.22510         5.70330         0.64860
H           2.79480         4.94910         0.96430
H           2.05580         4.81570        -0.63950
H           0.20910         4.34380         2.67950
H           1.83700         3.69610         2.93160
H           0.47180         2.59380         2.75110
H          -3.68980         2.01940        -2.79660
H          -5.43430         2.21450        -2.67210
H          -4.36700         3.40080        -1.90240
H          -7.21080        -0.13480        -0.75130
H          -6.71880        -1.63570        -1.55860
H          -7.27050        -1.66940         0.12950
H          -4.14630        -2.40980         2.74590
H          -2.41240        -2.06630         2.83240
H          -3.54710        -0.79110         2.39640
H          -0.78280        -4.79550         0.88860
H           0.87500        -4.17380         0.93630
H          -0.01400        -4.21140        -0.59460
H           1.43920        -0.54550         2.51680
H           2.98080        -1.40800         2.40030
H           1.48370        -2.29480         2.69350
H          -2.09430         2.00550        -1.44970
N          -2.16160         1.97560        -0.43960
O          -0.33660        -0.25860         0.59010
O          -4.03640        -0.45010        -2.14250
O          -3.52960         1.65810         1.35590
O           0.62990         0.83070        -1.14640
C           4.15190        -1.95060        -0.04980
C           4.96680        -1.07350        -1.04130
C           4.71170         0.44630        -0.93390
C           4.93130         1.01310         0.48880
C           6.33820         0.84160         1.07510
C           4.56660        -3.43010        -0.18530
C           5.53960         1.21450        -1.97730
H           4.42000        -1.62500         0.95970
H           6.02810        -1.26880        -0.84340
H           3.64840         0.60560        -1.17100
H           4.20150         0.56900         1.17520
H           4.69350         2.08440         0.45420
H           6.39870         1.31380         2.06220
H           7.10500         1.30530         0.44540
H           6.60730        -0.21260         1.20290
H           5.64810        -3.54490        -0.04530
H           4.06140        -4.04600         0.56560
H           4.31240        -3.82390        -1.17420
H           5.34980         2.29130        -1.90360
H           5.29240         0.90010        -2.99480
H           6.61520         1.05520        -1.83790
H           3.93120        -1.17250        -2.71110
O           4.77680        -1.52530        -2.39630


compound 1 (2R,5S,7S,11R,12R,15R,16S,17R-1) - conf 09

0  1
C           0.09260         0.76020         0.32440
C           0.90850         1.96010        -0.17720
C           3.38300         1.75230        -0.26460
C           4.65610         1.50470         0.56820
C           4.68400        -0.00160         0.87730
C           5.27210        -0.91920        -0.18570
C           4.52250        -2.26630        -0.27340
C           3.14210        -2.20900        -0.90450
C           2.05740        -2.54300        -0.18460
C           0.62470        -2.67560        -0.64920
C          -0.28210        -1.60290        -0.00320
C          -1.75160        -1.70530        -0.36630
C          -2.63760        -1.87350         0.63020
C           0.28820         3.32340         0.16830
C          -0.81750         3.81190        -0.78830
C          -2.04320         2.88870        -0.83210
C          -1.23290         5.24020        -0.40920
C           4.76810         2.36540         1.83140
C           6.76110        -1.13000         0.17060
C           3.11110        -1.79600        -2.35740
C           0.10580        -4.08520        -0.30640
C          -2.08580        -1.64590        -1.83630
H           1.05730         1.86340        -1.25420
H           5.47830         1.72790        -0.11610
H           5.22690        -0.39780        -1.14720
H           4.46010        -2.69560         0.73160
H           5.14730        -2.94340        -0.87240
H           2.21010        -2.80740         0.86380
H           0.56900        -2.54060        -1.73340
H          -0.16680        -1.63080         1.08310
H          -2.23880        -1.89050         1.64520
H          -0.08720         3.29370         1.19890
H           1.10590         4.05220         0.14860
H          -0.38410         3.84410        -1.79880
H          -2.81180         3.30580        -1.49240
H          -1.79730         1.89210        -1.21420
H          -2.48500         2.77200         0.16420
H          -0.37490         5.92210        -0.41230
H          -1.67710         5.26750         0.59380
H          -1.97580         5.63350        -1.11200
H           5.75860         2.23330         2.27690
H           4.64060         3.42420         1.58960
H           4.03060         2.08750         2.58870
H           7.29630        -0.17850         0.25700
H           6.85850        -1.66410         1.12170
H           7.24890        -1.72150        -0.61020
H           2.15680        -2.01060        -2.84270
H           3.29390        -0.71970        -2.46430
H           3.89980        -2.30810        -2.92260
H           0.75460        -4.84190        -0.75840
H          -0.91140        -4.24750        -0.67420
H           0.10270        -4.25180         0.77720
H          -3.15760        -1.54410        -2.01400
H          -1.74560        -2.54830        -2.36010
H          -1.58290        -0.79800        -2.31500
H           2.26200         1.69030         1.44540
N           2.22930         1.79830         0.43860
O           0.25940        -0.30650        -0.46390
O           4.26600        -0.42670         1.94570
O           3.43280         1.86430        -1.49590
O          -0.55160         0.76590         1.36050
C          -4.12800        -2.10470         0.55000
C          -4.93320        -0.90600         1.13760
C          -4.99530         0.33790         0.21670
C          -5.87870         0.06310        -1.02100
C          -5.78340         1.12420        -2.12260
C          -4.48470        -3.40090         1.30370
C          -5.49950         1.57000         0.98460
H          -4.42730        -2.23250        -0.49340
H          -5.96230        -1.24820         1.31060
H          -3.97200         0.54570        -0.13030
H          -6.92350        -0.02900        -0.69120
H          -5.61490        -0.90560        -1.46010
H          -6.39840         0.84260        -2.98490
H          -4.75140         1.23580        -2.47640
H          -6.12740         2.10740        -1.78550
H          -5.55220        -3.62720         1.20250
H          -3.92000        -4.25410         0.91340
H          -4.25980        -3.30700         2.37170
H          -5.53500         2.45190         0.33820
H          -4.85650         1.81010         1.83510
H          -6.51230         1.40090         1.37270
H          -3.57870        -0.16550         2.35070
O          -4.44670        -0.58510         2.45350


compound 1 (2R,5S,7S,11R,12R,15R,16S,17R-1) - conf 10

0  1
C           0.36950         0.82650         0.21250
C           1.20310         1.96340        -0.39290
C           3.67060         1.65580        -0.37630
C           4.90550         1.46350         0.52530
C           4.83830         0.01260         1.03280
C           5.41830        -1.06920         0.13250
C           4.59410        -2.37430         0.18200
C           3.26400        -2.34150        -0.55080
C           2.11770        -2.55060         0.11940
C           0.71810        -2.68600        -0.43690
C          -0.18800        -1.51490         0.00610
C          -1.61150        -1.57600        -0.51170
C          -2.61970        -1.56110         0.37560
C           0.57710         3.35420        -0.20550
C          -0.56880         3.70850        -1.17470
C          -1.79770         2.79950        -1.03440
C          -0.96520         5.17930        -0.98230
C           5.02900         2.47950         1.66620
C           6.87320        -1.30940         0.59530
C           3.35280        -2.10670        -2.04100
C           0.10800        -4.02320         0.02530
C          -1.77350        -1.66720        -2.01090
H           1.37940         1.75590        -1.44950
H           5.75770         1.54970        -0.15330
H           5.45030        -0.68010        -0.89000
H           4.44170        -2.64990         1.23040
H           5.21370        -3.16200        -0.26950
H           2.18350        -2.69260         1.20000
H           0.75000        -2.68120        -1.53030
H          -0.18780        -1.44130         1.09570
H          -2.35910        -1.46620         1.43160
H           0.23660         3.45400         0.83310
H           1.38590         4.07980        -0.34600
H          -0.17960         3.59600        -2.19740
H          -2.59730         3.13320        -1.70560
H          -1.57960         1.75810        -1.29110
H          -2.19200         2.81770        -0.01230
H          -0.10800         5.84830        -1.11950
H          -1.36400         5.35020         0.02550
H          -1.73910         5.47500        -1.69940
H           5.99930         2.36090         2.15760
H           4.96280         3.50130         1.28240
H           4.25860         2.34080         2.42920
H           7.46010        -0.38480         0.58590
H           6.89250        -1.71550         1.61220
H           7.36130        -2.02530        -0.07310
H           2.43300        -2.36390        -2.57010
H           3.56880        -1.05420        -2.26130
H           4.16890        -2.69570        -2.47790
H           0.74460        -4.85530        -0.29120
H          -0.89060        -4.18170        -0.39250
H           0.02550        -4.06200         1.11790
H          -2.78730        -1.42120        -2.33170
H          -1.54150        -2.67360        -2.38250
H          -1.08780        -0.97820        -2.51580
H           2.50420         1.89120         1.28740
N           2.50510         1.86980         0.27470
O           0.45620        -0.28980        -0.51690
O           4.35200        -0.24320         2.12580
O           3.75830         1.58010        -1.60830
O          -0.22630         0.92330         1.27280
C          -4.10150        -1.70670         0.11890
C          -4.83530        -0.38490         0.46860
C          -6.37980        -0.43540         0.37350
C          -7.02290         0.91170         0.77040
C          -6.70680         1.39970         2.18760
C          -4.63210        -2.90350         0.93370
C          -6.88200        -0.87090        -1.01270
H          -4.27270        -1.91440        -0.94320
H          -4.56850        -0.12590         1.49980
H          -6.71540        -1.18180         1.10580
H          -8.11040         0.80360         0.66780
H          -6.72190         1.67900         0.04610
H          -7.29330         2.29390         2.42750
H          -5.65100         1.66370         2.30820
H          -6.94810         0.63660         2.93780
H          -5.67600        -3.12830         0.69750
H          -4.04270        -3.80110         0.71940
H          -4.56220        -2.71040         2.01100
H          -7.97720        -0.87650        -1.03670
H          -6.54350        -1.87600        -1.28240
H          -6.54670        -0.18270        -1.79880
H          -4.48980         0.51210        -1.24760
O          -4.30380         0.69910        -0.31560


compound 1 (2R,5S,7S,11R,12R,15R,16S,17R-1) - conf 11

0  1
C          -0.39920         0.85570        -0.23510
C          -1.21700         2.02190         0.33670
C          -3.68150         1.69610         0.23920
C          -4.88170         1.47730        -0.70180
C          -4.86550        -0.02190        -1.05660
C          -5.47550        -0.98690        -0.04930
C          -4.70590        -2.32470         0.01290
C          -3.35400        -2.27460         0.70450
C          -2.22950        -2.51610         0.00840
C          -0.81360        -2.63920         0.52480
C           0.08780        -1.49700         0.00350
C           1.53200        -1.56710         0.45880
C           2.49800        -1.59510        -0.47340
C          -0.55440         3.39470         0.14500
C           0.58030         3.73540         1.13190
C           1.79180         2.79950         1.02270
C           1.01070         5.19560         0.93200
C          -4.91150         2.36610        -1.94830
C          -6.94670        -1.20780        -0.46800
C          -3.39710        -1.97950         2.18540
C          -0.23200        -4.00170         0.10050
C           1.76360        -1.62030         1.95020
H          -1.42660         1.83320         1.39040
H          -5.75880         1.66650        -0.07700
H          -5.47370        -0.50160         0.93150
H          -4.59400        -2.70690        -1.00680
H          -5.34300        -3.03820         0.55350
H          -2.32980        -2.70210        -1.06290
H          -0.80930        -2.58760         1.61740
H           0.04080        -1.45890        -1.08710
H           2.19030        -1.51810        -1.51790
H          -0.19070         3.47250        -0.88760
H          -1.34870         4.14070         0.25940
H           0.17040         3.64160         2.14830
H           2.58690         3.12220         1.70440
H           1.54650         1.76580         1.28540
H           2.20400         2.79920         0.00730
H           0.16550         5.88370         1.04780
H           1.43030         5.34800        -0.07030
H           1.77820         5.48220         1.65960
H          -5.87140         2.24550        -2.45900
H          -4.79860         3.41970        -1.67850
H          -4.12990         2.09800        -2.66470
H          -7.49460        -0.26230        -0.53960
H          -7.00070        -1.70810        -1.44070
H          -7.45240        -1.83510         0.27250
H          -2.44900        -2.17710         2.68950
H          -3.64800        -0.92780         2.36860
H          -4.17280        -2.58010         2.67700
H          -0.86800        -4.81180         0.47060
H           0.77700        -4.15530         0.49400
H          -0.18400        -4.08680        -0.99160
H           2.79910        -1.39810         2.21270
H           1.51660        -2.60660         2.36360
H           1.12600        -0.89380         2.46570
H          -2.46880         2.00020        -1.37880
N          -2.50100         1.94940        -0.36790
O          -0.52040        -0.24660         0.51090
O          -4.39940        -0.40300        -2.12110
O          -3.80750         1.59780         1.46670
O           0.20900         0.92020        -1.29080
C           3.98960        -1.75080        -0.28180
C           4.69840        -0.38510        -0.49210
C           6.24570        -0.42520        -0.52480
C           6.79990         0.96830        -0.89260
C           8.30300         1.00340        -1.18390
C           4.50300        -2.84150        -1.24130
C           6.85500        -0.96590         0.77790
H           4.19620        -2.07500         0.74490
H           4.36100         0.02210        -1.45430
H           6.52420        -1.10640        -1.33980
H           6.56460         1.67390        -0.08580
H           6.26180         1.33020        -1.77940
H           8.61060         2.00260        -1.51280
H           8.57190         0.29750        -1.97950
H           8.90250         0.75370        -0.30210
H           5.55060        -3.09220        -1.05350
H           3.91650        -3.75870        -1.12190
H           4.41160        -2.52440        -2.28710
H           7.94370        -1.04290         0.70150
H           6.47890        -1.96430         1.02340
H           6.63580        -0.30680         1.62720
H           4.44510         0.22500         1.35970
O           4.22460         0.56590         0.48010


compound 1 (2R,5S,7S,11R,12R,15R,16S,17R-1) - conf 12

0  1
C           0.12100         0.87370         0.11340
C           1.01590         2.03760        -0.33610
C           3.46470         1.67980        -0.11210
C           4.61060         1.39700         0.87740
C           4.58640        -0.12230         1.12920
C           5.24820        -1.01480         0.08820
C           4.48450        -2.34330        -0.10600
C           3.16170        -2.23730        -0.84580
C           2.00970        -2.51520        -0.21120
C           0.61300        -2.59260        -0.78520
C          -0.29970        -1.48580        -0.20640
C          -1.74300        -1.53750        -0.67030
C          -2.70230        -1.71900         0.25350
C           0.39020         3.42430        -0.12270
C          -0.60170         3.87810        -1.21220
C          -1.84360         2.98270        -1.32060
C          -1.01120         5.33610        -0.96140
C           4.56270         2.20230         2.17840
C           6.69720        -1.26730         0.56240
C           3.26470        -1.84280        -2.30030
C           0.01950        -3.98350        -0.49080
C          -1.97190        -1.43170        -2.15820
H           1.29050         1.89300        -1.38210
H           5.52030         1.63040         0.31740
H           5.29390        -0.46190        -0.85500
H           4.33120        -2.80070         0.87660
H           5.14440        -3.01500        -0.67200
H           2.06820        -2.77460         0.84790
H           0.64500        -2.45320        -1.86980
H          -0.26020        -1.51000         0.88560
H          -2.37620        -1.80000         1.29120
H          -0.09130         3.45180         0.86310
H           1.21960         4.13940        -0.09190
H          -0.07080         3.83790        -2.17470
H          -2.53210         3.37280        -2.07870
H          -1.59380         1.95690        -1.61190
H          -2.38290         2.94280        -0.36730
H          -0.13820         5.99760        -0.92290
H          -1.54790         5.43580        -0.00960
H          -1.67300         5.70080        -1.75500
H           5.48640         2.04140         2.74210
H           4.47160         3.27190         1.97030
H           3.73420         1.89570         2.82250
H           7.23960        -0.33010         0.72600
H           6.70400        -1.83370         1.49970
H           7.23960        -1.84280        -0.19400
H           2.33230        -1.98560        -2.85010
H           3.54230        -0.78660        -2.40120
H           4.04660        -2.42480        -2.80440
H           0.67910        -4.76150        -0.88750
H          -0.96690        -4.11170        -0.94520
H          -0.08200        -4.14960         0.58810
H          -3.02680        -1.30370        -2.40780
H          -1.61840        -2.33150        -2.67780
H          -1.41750        -0.58730        -2.58260
H           2.15670         1.86330         1.45130
N           2.24810         1.87770         0.44270
O           0.32210        -0.21450        -0.63590
O           4.07460        -0.57630         2.14290
O           3.66150         1.67830        -1.33410
O          -0.60870         0.92180         1.09010
C          -4.18680        -1.89780         0.04800
C          -5.02110        -1.04850         1.04650
C          -4.81710         0.47810         0.93390
C          -5.09510         1.03320        -0.48360
C          -6.50840         0.80460        -1.03440
C          -4.56470        -3.38820         0.17640
C          -5.64160         1.22200         1.99730
H          -4.46490        -1.57450        -0.95960
H          -6.07720        -1.27810         0.85830
H          -3.75330         0.67150         1.14240
H          -4.36590         0.61730        -1.18820
H          -4.89940         2.11270        -0.45690
H          -6.61370         1.27780        -2.01730
H          -7.27760         1.23340        -0.38320
H          -6.73670        -0.25930        -1.16090
H          -5.64380        -3.52800         0.04030
H          -4.04860        -3.98800        -0.57990
H          -4.29700        -3.78080         1.16230
H          -5.48910         2.30410         1.91570
H          -5.35740         0.91960         3.00880
H          -6.71480         1.02730         1.88710
H          -3.97000        -1.11370         2.70900
O          -4.80500        -1.49490         2.39940


compound 1 (2R,5S,7S,11R,12R,15R,16S,17R-1) - conf 13

0  1
C          -0.66160         1.31000        -1.21040
C          -1.74630         1.88230        -0.28690
C          -2.99510         0.25230         1.10620
C          -4.15350        -0.76360         1.11630
C          -3.89910        -1.86570         0.08120
C          -3.57680        -3.27440         0.56450
C          -2.34960        -3.85330        -0.17950
C          -1.04100        -3.13050         0.08200
C          -0.34850        -2.60350        -0.94170
C           0.99480        -1.91340        -0.90080
C           0.90500        -0.48740        -1.49010
C           2.20940         0.30560        -1.44050
C           2.65010         0.77780        -0.26300
C          -2.31010         3.19930        -0.83500
C          -3.34670         3.89450         0.06740
C          -2.78130         4.26040         1.44750
C          -3.89440         5.14020        -0.64300
C          -5.50920        -0.07200         0.86210
C          -4.82350        -4.15670         0.34470
C          -0.60520        -3.07220         1.52890
C           2.03830        -2.75070        -1.66480
C           2.87610         0.50840        -2.77730
H          -1.26710         2.03930         0.68340
H          -4.14450        -1.19570         2.11780
H          -3.36870        -3.23490         1.63740
H          -2.56470        -3.86650        -1.25300
H          -2.25010        -4.89910         0.14400
H          -0.76990        -2.70420        -1.94410
H           1.33340        -1.80230         0.13410
H           0.54670        -0.53940        -2.52300
H           2.02470         0.58550         0.60990
H          -1.46460         3.87660        -1.00620
H          -2.75530         3.00470        -1.81870
H          -4.18440         3.19980         0.21820
H          -1.89960         4.90730         1.35360
H          -3.52800         4.80270         2.03870
H          -2.49030         3.37610         2.02370
H          -4.67400         5.62440        -0.04410
H          -4.32910         4.88840        -1.61720
H          -3.10050         5.87830        -0.81360
H          -5.57450         0.31600        -0.15750
H          -6.32600        -0.78490         1.00910
H          -5.64900         0.75530         1.56380
H          -5.69290        -3.76950         0.88590
H          -5.07740        -4.20760        -0.71920
H          -4.62780        -5.17210         0.70340
H          -0.81230        -4.02310         2.03450
H           0.45960        -2.85940         1.64430
H          -1.15280        -2.29490         2.07790
H           2.10790        -3.75010        -1.22440
H           3.03250        -2.29570        -1.62440
H           1.75850        -2.86990        -2.71800
H           2.21940         1.08960        -3.43710
H           3.05810        -0.44840        -3.28150
H           3.82910         1.03530        -2.70160
H          -3.31790         0.56640        -0.87520
N          -2.78390         0.87970        -0.07110
O          -0.14200         0.18500        -0.70800
O          -3.97460        -1.61010        -1.11630
O          -2.34170         0.48090         2.13260
O          -0.31310         1.81710        -2.26310
C           3.86160         1.63600         0.01200
C           4.68510         1.11960         1.22460
C           5.28010        -0.30100         1.07790
C           6.14010        -0.44020        -0.19630
C           6.76500        -1.82530        -0.39880
C           3.42860         3.09770         0.24990
C           6.07330        -0.67270         2.34100
H           4.52830         1.63150        -0.85450
H           5.51560         1.82370         1.37010
H           4.43260        -0.99930         0.98850
H           6.93720         0.31710        -0.17340
H           5.52670        -0.21380        -1.07480
H           7.27180        -1.87900        -1.36890
H           6.00190        -2.61310        -0.38210
H           7.50670        -2.06450         0.36960
H           4.29900         3.73440         0.44960
H           2.91180         3.49540        -0.62930
H           2.75150         3.17710         1.10600
H           6.37980        -1.72260         2.32940
H           5.47730        -0.51120         3.24280
H           6.98070        -0.06060         2.42690
H           3.27830         0.49570         2.44940
O           3.91460         1.22660         2.43720


compound 1 (2R,5S,7S,11R,12R,15R,16S,17R-1) - conf 14

0  1
C           0.73640         1.27360         1.08450
C           1.75120         1.93850         0.14380
C           3.36150         0.47290        -1.05570
C           4.62890        -0.39090        -0.89720
C           4.29550        -1.58200         0.01230
C           4.06860        -2.94280        -0.63180
C           2.87620        -3.68900         0.00750
C           1.52040        -3.05220        -0.23810
C           0.75850        -2.66900         0.80020
C          -0.63160        -2.07860         0.77060
C          -0.64410        -0.66570         1.39770
C          -2.02150        -0.01290         1.45670
C          -2.62730         0.36160         0.32000
C           2.07560         3.36790         0.59570
C           3.03510         4.14720        -0.32290
C           2.48100         4.32800        -1.74360
C           3.36190         5.50750         0.30940
C           5.82660         0.41360        -0.36040
C           5.37640        -3.75190        -0.48940
C           1.12170        -2.90850        -1.68930
C          -1.62170        -3.00800         1.49850
C          -2.59380         0.12090         2.84510
H           1.30870         1.93340        -0.85480
H           4.84780        -0.75670        -1.90170
H           3.87930        -2.79070        -1.69860
H           3.05740        -3.78830         1.08270
H           2.87350        -4.70390        -0.41470
H           1.16000        -2.81730         1.80480
H          -0.97360        -1.96260        -0.26260
H          -0.21550        -0.70690         2.40380
H          -2.08860         0.19920        -0.61580
H           1.12680         3.91320         0.67650
H           2.49440         3.32410         1.60840
H           3.97230         3.57810        -0.39410
H           1.51030         4.83990        -1.72580
H           3.16360         4.93480        -2.34950
H           2.34960         3.37240        -2.26090
H           4.08450         6.06160        -0.30020
H           3.78900         5.39210         1.31220
H           2.46060         6.12690         0.40070
H           5.67040         0.73570         0.67200
H           6.72930        -0.20420        -0.38700
H           6.00080         1.29720        -0.98100
H           6.22460        -3.23540        -0.95090
H           5.61230        -3.92130         0.56640
H           5.26620        -4.72370        -0.98040
H           1.38940        -3.80960        -2.25490
H           0.05150        -2.73720        -1.82150
H           1.64590        -2.06930        -2.16410
H          -1.59260        -4.00540         1.04890
H          -2.64720        -2.63420         1.42270
H          -1.36670        -3.11460         2.55940
H          -1.93170         0.73310         3.47010
H          -2.67030        -0.85800         3.33480
H          -3.58630         0.57490         2.85400
H           3.42520         0.88810         0.93680
N           2.93800         1.08880         0.07050
O           0.28160         0.12600         0.57240
O           4.23350        -1.42850         1.22640
O           2.79730         0.58580        -2.15160
O           0.40190         1.72470         2.16690
C          -3.98940         0.99010         0.14470
C          -4.97460        -0.06310        -0.43490
C          -6.39220         0.46510        -0.76570
C          -7.28330        -0.63170        -1.38900
C          -6.76620        -1.23660        -2.69790
C          -3.87160         2.23680        -0.75190
C          -7.09750         1.08850         0.44930
H          -4.37690         1.30410         1.12020
H          -4.53210        -0.44780        -1.36110
H          -6.26620         1.24870        -1.52470
H          -8.27290        -0.19230        -1.57020
H          -7.43400        -1.43130        -0.65260
H          -7.50920        -1.91760        -3.12830
H          -5.84600        -1.81220        -2.55330
H          -6.56000        -0.45980        -3.44450
H          -4.81210         2.79190        -0.81010
H          -3.10940         2.91700        -0.35730
H          -3.57550         1.96400        -1.77220
H          -8.09590         1.44250         0.17010
H          -6.54950         1.94350         0.85720
H          -7.22900         0.35790         1.25730
H          -5.36090        -0.91790         1.29310
O          -5.04180        -1.21470         0.42800


compound 1 (2R,5S,7S,11R,12R,15R,16S,17R-1) - conf 15

0  1
C           0.77010         1.24070         1.10890
C           1.77190         1.94490         0.18290
C           3.36380         0.52130        -1.08700
C           4.64790        -0.32530        -0.98240
C           4.37360        -1.52960        -0.07070
C           4.17730        -2.89710        -0.71170
C           3.00410        -3.66800        -0.06510
C           1.63400        -3.05890        -0.30110
C           0.87100        -2.69360         0.74280
C          -0.53090        -2.13130         0.72270
C          -0.57290        -0.73210         1.37790
C          -1.96270        -0.10590         1.44140
C          -2.56900         0.27680         0.30770
C           2.09330         3.35950         0.68130
C           3.03830         4.17580        -0.22010
C           2.47140         4.39500        -1.63040
C           3.35740         5.51900         0.45130
C           5.84930         0.49750        -0.48160
C           5.50260        -3.67700        -0.57160
C           1.22340        -2.92040        -1.74950
C          -1.50330        -3.09440         1.43060
C          -2.54450        -0.00590         2.82850
H           1.31710         1.97270        -0.81000
H           4.83680        -0.67770        -1.99750
H           3.97940        -2.75260        -1.77800
H           3.19450        -3.76420         1.00880
H           3.01990        -4.68240        -0.48830
H           1.28110        -2.83690         1.74470
H          -0.87350        -2.00180        -0.30870
H          -0.14930        -0.78570         2.38550
H          -2.02260         0.13950        -0.62760
H           1.14250         3.89600         0.79150
H           2.52370         3.28290         1.68730
H           3.98000         3.61800        -0.31610
H           1.49550         4.89570        -1.58960
H           3.14300         5.02760        -2.22200
H           2.34590         3.45470        -2.17660
H           4.07040         6.09830        -0.14610
H           3.79310         5.37690         1.44700
H           2.45130         6.12690         0.56820
H           5.72110         0.81120         0.55730
H           6.76180        -0.10320        -0.54220
H           5.98620         1.38740        -1.10250
H           6.33710        -3.14510        -1.04040
H           5.74740        -3.83520         0.48390
H           5.41090        -4.65380        -1.05650
H           1.50670        -3.81420        -2.31890
H           0.14900        -2.77170        -1.87470
H           1.72670        -2.06900        -2.22550
H          -1.45520        -4.08150         0.96040
H          -2.53580        -2.73870         1.36210
H          -1.24640        -3.21810         2.48910
H          -1.89570         0.60540         3.46800
H          -2.60820        -0.99460         3.30010
H          -3.54420         0.43190         2.83950
H           3.47550         0.89380         0.91130
N           2.96390         1.10880         0.06260
O           0.34250         0.09290         0.57420
O           4.33360        -1.38120         1.14510
O           2.76950         0.65070        -2.16500
O           0.41980         1.66590         2.19680
C          -3.94100         0.88400         0.13430
C          -4.90790        -0.18230        -0.45150
C          -6.33030         0.32070        -0.80060
C          -7.12960        -0.80330        -1.49500
C          -8.45700        -0.35610        -2.11460
C          -3.84200         2.13880        -0.75300
C          -7.07430         0.89620         0.41440
H          -4.33530         1.18500         1.11130
H          -4.46010        -0.56520        -1.37810
H          -6.20480         1.12650        -1.53620
H          -7.31290        -1.61250        -0.77700
H          -6.50140        -1.23570        -2.28580
H          -8.93100        -1.18410        -2.65400
H          -8.30770         0.46110        -2.83100
H          -9.17150        -0.00980        -1.36050
H          -4.79000         2.68170        -0.80510
H          -3.08850         2.82620        -0.35440
H          -3.54420         1.87800        -1.77590
H          -8.06190         1.27150         0.13050
H          -6.53230         1.73100         0.87000
H          -7.22650         0.13300         1.18790
H          -5.26810        -1.03550         1.28370
O          -4.96300        -1.33330         0.41390


compound 1 (2R,5S,7S,11R,12R,15R,16S,17R-1) - conf 16

0  1
C          -0.59320         1.28150        -1.19850
C          -1.63720         1.91920        -0.27120
C          -3.01020         0.37990         1.10670
C          -4.23560        -0.55410         1.10450
C          -4.05180        -1.66440         0.06360
C          -3.82200        -3.09350         0.53940
C          -2.63510        -3.74800        -0.20730
C          -1.28110        -3.11690         0.06120
C          -0.54690        -2.64190        -0.95890
C           0.84120        -2.04690        -0.91090
C           0.85070        -0.61350        -1.48950
C           2.20800         0.08500        -1.44290
C           2.68380         0.52700        -0.26740
C          -2.10590         3.27780        -0.80800
C          -3.09590         4.03470         0.09720
C          -2.51150         4.35040         1.48190
C          -3.55530         5.32050        -0.60420
C          -5.53820         0.23260         0.84920
C          -5.12440        -3.89030         0.31580
C          -0.85040        -3.08860         1.51030
C           1.82490        -2.94940        -1.68000
C           2.88330         0.24080        -2.78180
H          -1.15230         2.03190         0.70230
H          -4.26200        -0.99180         2.10310
H          -3.61210        -3.07360         1.61250
H          -2.84830        -3.73990        -1.28110
H          -2.60630        -4.80030         0.10940
H          -0.96850        -2.71370        -1.96370
H           1.18530        -1.96760         0.12500
H           0.48500        -0.63280        -2.52090
H           2.04840         0.38130         0.60730
H          -1.21470         3.89620        -0.96960
H          -2.55920         3.12370        -1.79510
H          -3.97950         3.39750         0.23980
H          -1.58730         4.93610         1.39550
H          -3.22130         4.93820         2.07520
H          -2.28390         3.44390         2.05190
H          -4.30230         5.85140        -0.00350
H          -4.00270         5.10710        -1.58180
H          -2.71250         6.00450        -0.76610
H          -5.57160         0.63110        -0.16770
H          -6.40370        -0.42210         0.98820
H          -5.62250         1.06290         1.55630
H          -5.96660        -3.44760         0.85770
H          -5.38030        -3.92070        -0.74830
H          -4.99720        -4.91750         0.67150
H          -1.11740        -4.02650         2.01230
H           0.22450        -2.94060         1.63220
H          -1.35320        -2.28120         2.05860
H           1.82250        -3.95480        -1.24790
H           2.84860        -2.56610        -1.63340
H           1.54030        -3.03980        -2.73480
H           2.26340         0.86190        -3.44110
H           3.00200        -0.72650        -3.28470
H           3.86830         0.70570        -2.70940
H          -3.28870         0.71220        -0.87840
N          -2.74150         0.98750        -0.06920
O          -0.14210         0.12640        -0.69790
O          -4.10800        -1.39770        -1.13260
O          -2.35610         0.56680         2.14110
O          -0.21950         1.76530        -2.25340
C           3.95400         1.29770         0.00300
C           4.73700         0.73370         1.22090
C           5.22630        -0.72420         1.07160
C           6.07240        -0.96980        -0.19990
C           7.36470        -0.15250        -0.31950
C           3.62600         2.78810         0.22970
C           5.96850        -1.18500         2.33700
H           4.62030         1.23510        -0.86220
H           5.60740         1.38410         1.37210
H           4.32580        -1.34960         0.97090
H           5.45560        -0.79350        -1.08840
H           6.32730        -2.03750        -0.22270
H           7.90610        -0.42890        -1.23130
H           8.04020        -0.32600         0.52500
H           7.16960         0.92430        -0.37190
H           4.53970         3.36390         0.42000
H           3.13250         3.21480        -0.64940
H           2.96120         2.91940         1.08930
H           6.30710        -2.22180         2.23020
H           5.32500        -1.13200         3.21930
H           6.85030        -0.56540         2.53740
H           3.29220         0.19990         2.44400
O           3.97320         0.88920         2.43270


compound 1 (2R,5S,7S,11R,12R,15R,16S,17R-1) - conf 17

0  1
C          -0.71940         1.40140        -0.89510
C          -1.67460         2.10790         0.07630
C          -3.59420         0.71690         0.81000
C          -4.90230         0.03330         0.36980
C          -4.48750        -1.33360        -0.20920
C          -4.25870        -2.47260         0.77470
C          -3.09960        -3.39400         0.33410
C          -1.70810        -2.80350         0.48580
C          -0.97170        -2.52190        -0.60280
C           0.45520        -2.02690        -0.66930
C           0.53860        -0.60580        -1.27390
C           1.95280        -0.03940        -1.38220
C           2.59630         0.35970        -0.27270
C          -1.72830         3.62310        -0.14810
C          -0.41220         4.37810         0.12860
C          -0.56920         5.85230        -0.26890
C           0.03970         4.25600         1.59080
C          -5.77330         0.83180        -0.60370
C          -5.58720        -3.25530         0.87890
C          -1.24740        -2.59720         1.90950
C           1.30120        -3.01690        -1.49220
C           2.49170         0.03840        -2.78820
H          -1.37250         1.86560         1.09550
H          -5.44260        -0.14800         1.30300
H          -4.04580        -2.03720         1.75560
H          -3.27200        -3.69190        -0.70510
H          -3.16040        -4.30590         0.94370
H          -1.42460        -2.70590        -1.57920
H           0.88430        -1.96320         0.33560
H           0.06630        -0.59980        -2.26080
H           2.05030         0.28670         0.66900
H          -2.04030         3.80690        -1.18320
H          -2.51820         4.02070         0.50110
H           0.36960         3.94280        -0.50820
H          -1.34460         6.34230         0.33340
H           0.36610         6.40260        -0.11710
H          -0.85090         5.95560        -1.32310
H           0.96110         4.82460         1.75950
H           0.23990         3.21890         1.88000
H          -0.72370         4.65160         2.27280
H          -6.73890         0.33170        -0.72290
H          -5.95680         1.84110        -0.22530
H          -5.32270         0.90180        -1.59750
H          -5.49560        -4.04110         1.63500
H          -6.42020        -2.60550         1.16730
H          -5.83570        -3.72370        -0.07930
H          -1.43890        -3.49510         2.51060
H          -0.18410        -2.36160         1.98680
H          -1.79740        -1.77590         2.38440
H           0.93160        -3.09610        -2.52120
H           1.24810        -4.01350        -1.04320
H           2.35320        -2.71990        -1.52880
H           2.45690        -0.93930        -3.28390
H           3.52060         0.40070        -2.82980
H           1.86960         0.71490        -3.38810
H          -3.41520         1.59690        -1.02980
N          -2.98830         1.49230        -0.11760
O          -0.29010         0.23730        -0.39830
O          -4.37770        -1.48750        -1.41750
O          -3.12630         0.52250         1.93920
O          -0.43940         1.82300        -2.00530
C           3.96260         0.99370        -0.15880
C           4.81720         0.35960         0.97440
C           5.13070        -1.14740         0.81980
C           5.81350        -1.45800        -0.52920
C           6.15750        -2.93560        -0.74870
C           3.82330         2.51260         0.07320
C           5.97510        -1.63680         2.00750
H           4.51550         0.85690        -1.09200
H           5.77080         0.90470         0.99580
H           4.16820        -1.68310         0.84160
H           6.73090        -0.85700        -0.61060
H           5.16220        -1.13580        -1.34840
H           6.54090        -3.09310        -1.76320
H           5.27310        -3.57340        -0.62840
H           6.92230        -3.29370        -0.05260
H           4.80840         2.98400         0.17370
H           3.30660         2.98530        -0.76820
H           3.25530         2.72510         0.98430
H           6.09250        -2.72420         1.99560
H           5.51350        -1.36390         2.95990
H           6.97850        -1.19190         1.98350
H           3.48750         0.01520         2.37960
O           4.22670         0.62980         2.25990


compound 1 (2R,5S,7S,11R,12R,15R,16S,17R-1) - conf 18

0  1
C           0.84000         1.39320         0.79830
C           1.75800         2.12130        -0.19240
C           3.77680         0.83530        -0.85400
C           5.09870         0.22030        -0.35720
C           4.72730        -1.15600         0.23080
C           4.57200        -2.31650        -0.74250
C           3.45400        -3.29140        -0.31030
C           2.03730        -2.77120        -0.48440
C           1.26890        -2.53070         0.59200
C          -0.17560        -2.08780         0.63400
C          -0.30960        -0.66840         1.23300
C          -1.74550        -0.17270         1.37600
C          -2.46560         0.09760         0.27690
C           1.71650         3.64420        -0.02430
C           0.35620         4.30340        -0.32970
C           0.42230         5.80080         0.00050
C          -0.08900         4.08760        -1.78330
C           5.89670         1.07430         0.63190
C           5.93970        -3.03230        -0.81640
C           1.59100        -2.58060        -1.91510
C          -1.01300        -3.10020         1.43820
C          -2.23280        -0.06190         2.79830
H           1.48340         1.82410        -1.20440
H           5.67950         0.04950        -1.26770
H           4.35430        -1.90330        -1.73200
H           3.62690        -3.57350         0.73320
H           3.56910        -4.20290        -0.91260
H           1.71190        -2.69890         1.57570
H          -0.58800        -2.03730        -0.37870
H           0.18910        -0.63180         2.20610
H          -1.97650        -0.03300        -0.69060
H           2.01350         3.88510         1.00350
H           2.48180         4.06610        -0.68750
H          -0.39680         3.84950         0.32910
H           1.16320         6.31030        -0.62860
H          -0.54600         6.28460        -0.16950
H           0.70130         5.96890         1.04690
H          -1.03950         4.59790        -1.97590
H          -0.23520         3.02860        -2.02140
H           0.65190         4.48990        -2.48580
H           6.88030         0.62280         0.79150
H           6.04540         2.08530         0.24290
H           5.41040         1.13810         1.60930
H           5.89990        -3.83030        -1.56420
H           6.74350        -2.34460        -1.09990
H           6.19620        -3.47680         0.15110
H           1.85490        -3.45670        -2.52080
H           0.51540        -2.41870        -2.01040
H           2.09130        -1.71810        -2.37170
H          -0.68650        -3.14990         2.48350
H          -0.89920        -4.10030         1.00800
H          -2.07620        -2.84380         1.41770
H          -2.16620        -1.02880         3.31260
H          -3.26650         0.28130         2.86870
H          -1.60090         0.63620         3.36140
H           3.49410         1.72690         0.96540
N           3.10270         1.59170         0.04150
O           0.45800         0.20310         0.32770
O           4.59420        -1.29870         1.43790
O           3.35930         0.60450        -1.99600
O           0.55420         1.82300         1.90410
C          -3.89930         0.56350         0.18250
C          -4.79890        -0.61680        -0.28050
C          -6.28600        -0.26060        -0.52610
C          -7.09580        -1.48190        -1.01440
C          -6.60180        -2.12340        -2.31470
C          -3.98800         1.77230        -0.76760
C          -6.96500         0.36360         0.70360
H          -4.24990         0.87790         1.17180
H          -4.38240        -0.99440        -1.22160
H          -6.30070         0.48140        -1.33560
H          -8.13520        -1.15720        -1.15310
H          -7.11470        -2.23830        -0.21970
H          -7.29670        -2.90220        -2.64880
H          -5.62050        -2.59470        -2.19690
H          -6.52260        -1.38460        -3.12180
H          -4.98850         2.21360        -0.77940
H          -3.28550         2.55230        -0.45560
H          -3.73150         1.48740        -1.79530
H          -8.01650         0.58280         0.48850
H          -6.49140         1.30110         1.01090
H          -6.94710        -0.31800         1.56330
H          -4.96900        -1.43120         1.50300
O          -4.67630        -1.72740         0.62840


compound 1 (2R,5S,7S,11R,12R,15R,16S,17R-1) - conf 19

0  1
C           0.89200         1.35760         0.81650
C           1.80530         2.11430        -0.15690
C           3.83330         0.86050        -0.85090
C           5.15800         0.23980        -0.36960
C           4.79200        -1.15050         0.18870
C           4.64440        -2.29100        -0.80920
C           3.53090        -3.28080        -0.40000
C           2.11190        -2.76410        -0.56400
C           1.33950        -2.55650         0.51630
C          -0.10730        -2.12270         0.56640
C          -0.25020        -0.71870         1.19910
C          -1.68930        -0.23530         1.35150
C          -2.40980         0.05430         0.25760
C           1.75330         3.63260         0.04620
C           0.38800         4.28890        -0.24260
C           0.44380         5.77870         0.12210
C          -0.05730         4.10370        -1.70030
C           5.95350         1.07510         0.63750
C           6.01580        -2.99840        -0.89570
C           1.66790        -2.53800        -1.99030
C          -0.94020        -3.15900         1.34450
C          -2.18000        -0.16100         2.77500
H           1.53260         1.83870        -1.17560
H           5.73870         0.09120        -1.28410
H           4.42630        -1.85810        -1.79020
H           3.70420        -3.58550         0.63700
H           3.65120        -4.17790        -1.02270
H           1.78130        -2.74810         1.49640
H          -0.51820        -2.04980        -0.44550
H           0.24700        -0.70270         2.17350
H          -1.91800        -0.05000        -0.71170
H           2.04930         3.85180         1.07920
H           2.51500         4.07520        -0.60750
H          -0.36120         3.81460         0.40610
H           1.18040         6.30790        -0.49560
H          -0.52810         6.25940        -0.03570
H           0.72270         5.92450         1.17200
H          -1.01150         4.61170        -1.88030
H          -0.19660         3.04950        -1.96270
H           0.68010         4.52710        -2.39410
H           6.93890         0.62400         0.78680
H           6.09800         2.09480         0.27040
H           5.46740         1.11590         1.61610
H           5.98130        -3.78020        -1.66060
H           6.81690        -2.30100        -1.16250
H           6.27230        -3.46250         0.06250
H           1.94610        -3.39210        -2.62040
H           0.59040        -2.38870        -2.08500
H           2.15730        -1.65540        -2.41950
H          -0.61470        -3.23220         2.38870
H          -0.81990        -4.14760         0.89030
H          -2.00480        -2.90830         1.32880
H          -2.11250        -1.14020         3.26560
H          -3.21450         0.17830         2.85140
H          -1.55090         0.52440         3.35650
H           3.54380         1.70200         0.99140
N           3.15350         1.58800         0.06420
O           0.51330         0.17880         0.31600
O           4.65700        -1.31930         1.39230
O           3.41810         0.65860        -1.99920
O           0.60670         1.75810         1.93350
C          -3.84870         0.50580         0.16940
C          -4.73110        -0.67990        -0.31250
C          -6.21940        -0.34660        -0.58060
C          -6.92780        -1.57150        -1.19880
C          -8.34190        -1.29930        -1.72010
C          -3.95120         1.73060        -0.75800
C          -6.94630         0.17380         0.66880
H          -4.20460         0.79820         1.16380
H          -4.30440        -1.05180        -1.25340
H          -6.23150         0.44800        -1.33840
H          -6.95750        -2.38110        -0.45880
H          -6.31260        -1.94220        -2.03010
H          -8.74900        -2.18760        -2.21660
H          -8.34740        -0.48170        -2.45150
H          -9.03600        -1.03070        -0.91690
H          -4.95500         2.16480        -0.75610
H          -3.25300         2.51000        -0.43460
H          -3.69790         1.46730        -1.79210
H          -7.98160         0.44290         0.43970
H          -6.46620         1.06710         1.08100
H          -6.97510        -0.58670         1.45920
H          -4.87170        -1.48700         1.47560
O          -4.60710        -1.79230         0.59500


compound 1 (2R,5S,7S,11R,12R,15R,16S,17R-1) - conf 20

0  1
C          -0.67660         1.36740        -0.87760
C          -1.60240         2.11280         0.09290
C          -3.62180         0.84500         0.78520
C          -4.94900         0.22690         0.30680
C          -4.58730        -1.16240        -0.25520
C          -4.42400        -2.30210         0.74130
C          -3.30850        -3.28440         0.32030
C          -1.89000        -2.76390         0.47800
C          -1.12900        -2.53920        -0.60690
C           0.32160        -2.11730        -0.66610
C           0.47850        -0.69970        -1.26490
C           1.91950        -0.20380        -1.36700
C           2.57850         0.15900        -0.25420
C          -1.56610         3.63210        -0.10720
C          -0.21190         4.30460         0.19570
C          -0.28030         5.79290        -0.17330
C           0.21860         4.12810         1.65900
C          -5.74720         1.06540        -0.69520
C          -5.79030        -3.01780         0.83950
C          -1.43330        -2.55540         1.90280
C           1.11990        -3.14640        -1.48820
C           2.46610        -0.14750        -2.77100
H          -1.32890         1.83850         1.11190
H          -5.52630         0.07690         1.22330
H          -4.19940        -1.86840         1.72040
H          -3.48710        -3.58430        -0.71720
H          -3.42040        -4.18550         0.93860
H          -1.58120        -2.71520        -1.58510
H           0.74850        -2.07790         0.34110
H           0.00980        -0.66610        -2.25310
H           2.02650         0.10980         0.68550
H          -1.85530         3.84980        -1.14240
H          -2.33920         4.06420         0.54020
H           0.54980         3.83740        -0.44290
H          -1.03120         6.31490         0.43320
H           0.68390         6.28520        -0.00380
H          -0.54680         5.93290        -1.22710
H           1.16750         4.64280         1.84750
H           0.36010         3.07600         1.92810
H          -0.52900         4.55020         2.34260
H          -6.73360         0.61550        -0.84220
H          -5.88960         2.08440        -0.32510
H          -5.26460         1.10810        -1.67550
H          -5.74460        -3.79940         1.60400
H          -6.59320        -2.32520         1.11310
H          -6.05220        -3.48330        -0.11660
H          -1.69920        -3.42000         2.52390
H          -0.35620        -2.39850         1.98920
H          -1.92550        -1.68240         2.34830
H           0.75350        -3.20160        -2.51980
H           1.01140        -4.14090        -1.04420
H           2.18650        -2.90590        -1.51650
H           2.38360        -1.11990        -3.27140
H           3.51210         0.16270        -2.80780
H           1.88090         0.56230        -3.36980
H          -3.34010         1.69440        -1.05490
N          -2.94510         1.57440        -0.13040
O          -0.31050         0.17920        -0.38770
O          -4.46750        -1.33200        -1.46040
O          -3.20240         0.63940         1.93140
O          -0.36850         1.78290        -1.98260
C           3.97370         0.72490        -0.13270
C           4.79410         0.03770         0.99390
C           5.03900        -1.47540         0.80320
C           5.69630        -1.83390        -0.55060
C           7.07550        -1.21760        -0.81580
C           3.90730         2.24590         0.11570
C           5.83620        -2.05260         1.98440
H           4.52120         0.56840        -1.06650
H           5.76420         0.54800         1.03960
H           4.04910        -1.95710         0.80660
H           5.02070        -1.55980        -1.36900
H           5.78490        -2.92740        -0.59250
H           7.46760        -1.56420        -1.77860
H           7.80490        -1.49700        -0.04800
H           7.03870        -0.12340        -0.85550
H           4.91430         2.66940         0.21300
H           3.40630         2.75270        -0.71520
H           3.35770         2.47350         1.03460
H           6.00150        -3.12760         1.85050
H           5.30770        -1.90980         2.93060
H           6.81770        -1.57440         2.08270
H           3.43810        -0.28800         2.37900
O           4.20500         0.29630         2.28300


compound tris-epi-1 (2R,5S,7S,11R,12R,15S,16R,17S-1) - conf 01

0  1
C          -0.62310         1.22320        -0.24500
C          -1.93980         1.83360         0.25080
C          -3.90880         0.31880         0.14540
C          -4.79410        -0.52090        -0.79500
C          -3.97740        -1.78820        -1.11520
C          -4.04570        -2.93410        -0.11550
C          -2.70250        -3.68720         0.00600
C          -1.60340        -2.95020         0.75200
C          -0.47040        -2.60370         0.11730
C           0.77210        -1.96500         0.69660
C           0.98160        -0.54160         0.13480
C           2.20720         0.19590         0.64120
C           3.07500         0.69020        -0.25860
C          -1.97410         3.34810         0.00990
C          -3.25770         4.05940         0.47710
C          -3.49340         3.92720         1.98870
C          -3.20840         5.53660         0.06210
C          -5.26970         0.19850        -2.06100
C          -5.17420        -3.87890        -0.58800
C          -1.88000        -2.68760         2.21400
C           1.99980        -2.84070         0.38490
C           2.32600         0.34100         2.13890
H          -2.05410         1.59460         1.30730
H          -5.64900        -0.81390        -0.18020
H          -4.33800        -2.52050         0.85480
H          -2.36220        -3.95630        -0.99900
H          -2.90870        -4.62740         0.53620
H          -0.39590        -2.83750        -0.94670
H           0.67580        -1.87920         1.78280
H           0.99200        -0.57530        -0.95720
H           2.83010         0.54430        -1.31140
H          -1.10750         3.78450         0.52470
H          -1.82330         3.52890        -1.06100
H          -4.10790         3.59410        -0.04070
H          -2.64160         4.32290         2.55660
H          -4.38320         4.49120         2.29100
H          -3.64850         2.88730         2.29330
H          -4.13450         6.05370         0.33700
H          -3.07260         5.64550        -1.02010
H          -2.37830         6.05750         0.55590
H          -4.45180         0.38840        -2.76110
H          -6.00250        -0.42530        -2.58120
H          -5.74780         1.14960        -1.81060
H          -6.12640        -3.35000        -0.70130
H          -4.91940        -4.33290        -1.55150
H          -5.31810        -4.67900         0.14450
H          -2.61530        -1.88330         2.33720
H          -2.30310        -3.57930         2.69330
H          -0.98810        -2.39770         2.77310
H           1.84820        -3.85210         0.77440
H           2.91060        -2.43750         0.83680
H           2.16480        -2.91980        -0.69620
H           1.38680         0.71220         2.56500
H           3.11850         1.03360         2.42760
H           2.53140        -0.62230         2.62210
H          -2.96100         1.13210        -1.47230
N          -3.00380         1.12060        -0.46020
O          -0.22280         0.21770         0.53840
O          -3.32480        -1.86150        -2.14690
O          -4.01110         0.21470         1.37510
O          -0.05600         1.58110        -1.26420
C           4.32400         1.50070        -0.00940
C           5.53540         0.99500        -0.84200
C           5.98720        -0.45730        -0.55800
C           6.30500        -0.68040         0.93610
C           6.76650        -2.09900         1.28880
C           4.05170         2.98730        -0.32090
C           7.18300        -0.82240        -1.45220
H           4.60900         1.43400         1.04400
H           6.37730         1.66360        -0.61650
H           5.14650        -1.11680        -0.82590
H           7.07620         0.03900         1.24760
H           5.41580        -0.45460         1.53420
H           6.86910        -2.20980         2.37420
H           6.04350        -2.85040         0.94820
H           7.73560        -2.34500         0.84360
H           4.95160         3.59090        -0.15250
H           3.25610         3.37790         0.32160
H           3.74430         3.12470        -1.36210
H           7.43420        -1.88400        -1.37290
H           6.97010        -0.61000        -2.50290
H           8.07350        -0.24590        -1.16910
H           4.70360         0.48450        -2.54850
O           5.29570         1.19020        -2.24830


compound tris-epi-1 (2R,5S,7S,11R,12R,15S,16R,17S-1) - conf 02

0  1
C           0.72190         1.23510         0.35210
C           2.02110         1.90230        -0.11830
C           4.02710         0.43420        -0.14080
C           4.97320        -0.41120         0.73240
C           4.22660        -1.73180         1.00360
C           4.31850        -2.81700        -0.06010
C           3.00700        -3.62300        -0.18650
C           1.85500        -2.89410        -0.85650
C           0.73730        -2.61520        -0.16380
C          -0.54870        -1.99950        -0.66670
C          -0.78740        -0.60090        -0.05110
C          -2.04760         0.09410        -0.52840
C          -2.99950         0.38500         0.37240
C           2.03040         3.39940         0.21430
C           3.29390         4.16320        -0.22400
C           3.51290         4.12640        -1.74340
C           3.22100         5.61140         0.28000
C           5.44860         0.26220         2.02330
C           5.50200        -3.73200         0.32820
C           2.06570        -2.55630        -2.31400
C          -1.73080        -2.92910        -0.33170
C          -2.14050         0.36030        -2.01180
H           2.12370         1.73080        -1.18940
H           5.82400        -0.63110         0.08250
H           4.56260        -2.33730        -1.01310
H           2.71030        -3.96210         0.81120
H           3.23700        -4.52200        -0.77490
H           0.71370        -2.89720         0.89080
H          -0.50240        -1.87480        -1.75240
H          -0.78970        -0.67420         1.03920
H          -2.79670         0.13500         1.41570
H           1.14890         3.84940        -0.26160
H           1.89110         3.51280         1.29590
H           4.15980         3.68540         0.25510
H           2.64610         4.53740        -2.27670
H           4.38720         4.72600        -2.02160
H           3.68520         3.11010        -2.11160
H           4.13340         6.16290         0.02640
H           3.09710         5.65200         1.36830
H           2.37470         6.14440        -0.17160
H           4.64240         0.37050         2.75380
H           6.22610        -0.35060         2.48900
H           5.87140         1.24880         1.81440
H           6.43290        -3.16660         0.44190
H           5.29800        -4.24750         1.27270
H           5.65830        -4.48510        -0.45020
H           2.77250        -1.72520        -2.42650
H           2.49470        -3.41150        -2.85100
H           1.14450        -2.26750        -2.82410
H          -1.58500        -3.90540        -0.80460
H          -2.68620        -2.52120        -0.67340
H          -1.80650        -3.09090         0.75030
H          -1.19590         0.76150        -2.39490
H          -2.93010         1.07350        -2.25610
H          -2.34360        -0.56160        -2.57170
H           3.10500         1.13890         1.54080
N           3.11280         1.17140         0.52850
O           0.38990         0.20560        -0.43310
O           3.61000        -1.89320         2.04730
O           4.09500         0.39160        -1.37660
O           0.10880         1.57240         1.35110
C          -4.35740         1.00160         0.14030
C          -5.45560        -0.08290         0.32130
C          -6.91370         0.42530         0.20520
C          -7.93680        -0.70710         0.44350
C          -7.85580        -1.39110         1.81170
C          -4.55040         2.19490         1.09500
C          -7.20130         1.12130        -1.13490
H          -4.42340         1.36830        -0.89000
H          -5.32610        -0.51540         1.32020
H          -7.05400         1.16190         1.00760
H          -8.94040        -0.27950         0.32120
H          -7.82610        -1.46000        -0.34710
H          -8.68480        -2.09630         1.94000
H          -6.92730        -1.95780         1.93710
H          -7.91460        -0.66160         2.62890
H          -5.47090         2.74580         0.88230
H          -3.71450         2.89590         1.00010
H          -4.58720         1.86350         2.13990
H          -8.24410         1.45450        -1.17490
H          -6.57060         2.00180        -1.29190
H          -7.04710         0.44300        -1.98330
H          -5.24950        -0.84480        -1.47960
O          -5.22050        -1.18660        -0.57360


compound tris-epi-1 (2R,5S,7S,11R,12R,15S,16R,17S-1) - conf 03

0  1
C          -0.75930         1.23190        -0.34500
C          -2.04270         1.91030         0.15200
C          -4.06220         0.46140         0.16160
C          -5.03070        -0.34850        -0.72070
C          -4.30930        -1.67590        -1.02600
C          -4.40830        -2.78070         0.01670
C          -3.10690        -3.60690         0.11770
C          -1.94100        -2.90880         0.79650
C          -0.82580        -2.62560         0.10160
C           0.47180        -2.03690         0.60760
C           0.72640        -0.63280         0.01130
C           2.00460         0.03340         0.48160
C           2.94950         0.31820        -0.42830
C          -2.03070         3.41390        -0.14920
C          -3.27870         4.18800         0.31470
C          -3.49100         4.11720         1.83380
C          -3.18370         5.64670        -0.15390
C          -5.50560         0.35890        -1.99320
C          -5.60640        -3.67210        -0.38180
C          -2.13520        -2.60710         2.26410
C           1.63800        -2.97890         0.25180
C           2.12230         0.27800         1.96680
H          -2.13800         1.71800         1.22020
H          -5.87920        -0.56790        -0.06760
H          -4.63940        -2.31720         0.98070
H          -2.82060        -3.92810        -0.88890
H          -3.34570        -4.51550         0.68750
H          -0.81400        -2.88160        -0.95980
H           0.43320        -1.92790         1.69540
H           0.71340        -0.68900        -1.07990
H           2.72720         0.08620        -1.47180
H          -1.13860         3.83970         0.32930
H          -1.89740         3.54800        -1.22930
H          -4.15500         3.73690        -0.17130
H          -2.61460         4.49980         2.37260
H          -4.35340         4.72470         2.13140
H          -3.67900         3.09520         2.17780
H          -4.08570         6.20680         0.11740
H          -3.06350         5.71220        -1.24140
H          -2.32680         6.15430         0.30690
H          -4.70390         0.46740        -2.72880
H          -6.29780        -0.23070        -2.46400
H          -5.90900         1.34840        -1.76110
H          -6.53040        -3.09200        -0.47750
H          -5.41570        -4.17080        -1.33800
H          -5.76770        -4.43870         0.38230
H          -2.83860        -1.77750         2.40490
H          -2.56100        -3.47460         2.78390
H          -1.20790        -2.33370         2.77150
H           1.47900        -3.96050         0.70910
H           2.60100        -2.59150         0.59620
H           1.70670        -3.12370        -0.83300
H           1.19200         0.69560         2.36720
H           2.93100         0.97000         2.20960
H           2.31120        -0.65540         2.51240
H          -3.16260         1.21370        -1.51230
N          -3.15210         1.21100        -0.49950
O          -0.43220         0.18660         0.42110
O          -3.70700        -1.82700        -2.07960
O          -4.10960         0.38070         1.39650
O          -0.15440         1.57460        -1.34730
C           4.32430         0.90200        -0.21010
C           5.39050        -0.21130        -0.40660
C           6.86630         0.25240        -0.34630
C           7.80060        -0.92080        -0.71420
C           9.26640        -0.53070        -0.92590
C           4.53380         2.09470        -1.16170
C           7.23520         0.88720         1.00310
H           4.41290         1.26270         0.82100
H           5.22810        -0.65800        -1.39630
H           6.98680         1.01550        -1.12680
H           7.73370        -1.69220         0.06320
H           7.42440        -1.38500        -1.63600
H           9.85270        -1.39470        -1.25900
H           9.36540         0.24930        -1.69080
H           9.73330        -0.15700        -0.00850
H           5.46710         2.62560        -0.95420
H           3.71340         2.81220        -1.05620
H           4.55490         1.76750        -2.20830
H           8.26800         1.24810         1.00010
H           6.59670         1.74390         1.24140
H           7.14660         0.16410         1.82330
H           5.18010        -0.93060         1.41080
O           5.15060        -1.29400         0.51320


compound tris-epi-1 (2R,5S,7S,11R,12R,15S,16R,17S-1) - conf 04

0  1
C          -0.60150         1.20850        -0.28760
C          -1.89300         1.87130         0.20820
C          -3.90080         0.40590         0.18110
C          -4.83990        -0.41780        -0.72010
C          -4.08090        -1.72170        -1.03470
C          -4.17100        -2.84630        -0.01270
C          -2.85220        -3.64300         0.09880
C          -1.71630        -2.93020         0.81250
C          -0.58710        -2.62550         0.15000
C           0.68530        -2.01760         0.69600
C           0.93450        -0.61390         0.10090
C           2.19320         0.08730         0.57630
C           3.08130         0.50200        -0.34340
C          -1.88930         3.37820        -0.07740
C          -3.14660         4.13830         0.38450
C          -3.36900         4.05180         1.90140
C          -3.05960         5.60210        -0.06970
C          -5.32070         0.29420        -1.98820
C          -5.34030        -3.75900        -0.44730
C          -1.95500        -2.64120         2.27630
C           1.87700        -2.94230         0.38500
C           2.32500         0.28140         2.06750
H          -1.99650         1.66720         1.27320
H          -5.68900        -0.66630        -0.07830
H          -4.43050        -2.40520         0.95470
H          -2.53910        -3.94020        -0.90720
H          -3.08020        -4.56660         0.64870
H          -0.54150        -2.87540        -0.91190
H           0.60930        -1.90570         1.78140
H           0.93010        -0.67150        -0.99020
H           2.82370         0.33090        -1.38940
H          -1.00420         3.80550         0.41270
H          -1.74850         3.52380        -1.15500
H          -4.01570         3.68480        -0.11190
H          -2.49960         4.43620         2.45000
H          -4.23830         4.64960         2.19840
H          -3.55140         3.02510         2.23450
H          -3.96780         6.15260         0.20040
H          -2.93220         5.67880        -1.15560
H          -2.20990         6.11180         0.40200
H          -4.51500         0.43380        -2.71410
H          -6.09290        -0.30930        -2.47450
H          -5.75170         1.26960        -1.74680
H          -6.27590        -3.19940        -0.55090
H          -5.12050        -4.23730        -1.40770
H          -5.49690        -4.54160         0.30130
H          -2.66850        -1.81800         2.40340
H          -2.38880        -3.51600         2.77670
H          -1.04500        -2.36520         2.81270
H           1.69520        -3.93970         0.79720
H           2.80850        -2.56370         0.81560
H           2.02280        -3.04930        -0.69650
H           1.40360         0.70570         2.48260
H           3.14610         0.95180         2.32800
H           2.49320        -0.67110         2.58520
H          -2.97770         1.16750        -1.47550
N          -2.98960         1.16960        -0.46260
O          -0.23850         0.19320         0.50200
O          -3.45590        -1.83970        -2.07930
O          -3.97030         0.32320         1.41470
O          -0.02200         1.53750        -1.30950
C           4.37680         1.24650        -0.12910
C           5.55950         0.61640        -0.91710
C           5.91590        -0.83380        -0.52100
C           6.20040        -1.01440         0.98900
C           7.36740        -0.19800         1.55830
C           4.20230         2.72580        -0.53070
C           7.07730        -1.36500        -1.37730
H           4.65050         1.22090         0.92940
H           6.43460         1.25460        -0.74280
H           5.03090        -1.44800        -0.74810
H           5.29440        -0.78680         1.56210
H           6.39970        -2.08050         1.15950
H           7.50960        -0.42840         2.62020
H           8.31110        -0.41900         1.04840
H           7.19370         0.88090         1.48090
H           5.13390         3.28310        -0.37600
H           3.41890         3.20150         0.06790
H           3.92610         2.81900        -1.58560
H           7.31850        -2.39810        -1.10250
H           6.82790        -1.35050        -2.44160
H           7.98490        -0.76450        -1.24610
H           4.71470         0.01320        -2.58740
O           5.33520         0.71380        -2.33680


compound tris-epi-1 (2R,5S,7S,11R,12R,15S,16R,17S-1) - conf 05

0  1
C          -0.72030         1.31870        -0.28310
C          -1.95090         2.08150         0.22520
C          -4.03050         0.72410         0.20190
C          -5.03530        -0.01790        -0.69850
C          -4.36730        -1.36590        -1.03440
C          -4.53690        -2.49990        -0.03310
C          -3.27340        -3.38280         0.07080
C          -2.09860        -2.75760         0.80360
C          -0.95490        -2.49710         0.14730
C           0.35170        -1.97750         0.70370
C           0.69880        -0.59620         0.10620
C           2.00980         0.01340         0.56670
C           2.90700         0.37880        -0.36510
C          -1.86670         3.58330        -0.07210
C          -0.70070         4.32370         0.61330
C          -0.65840         5.78040         0.13190
C          -0.78260         4.26000         2.14520
C          -5.47800         0.73810        -1.95450
C          -5.76030        -3.32600        -0.49100
C          -2.31870        -2.50220         2.27620
C           1.47870        -2.98270         0.40050
C           2.17940         0.18380         2.05670
H          -2.07220         1.88990         1.29080
H          -5.89300        -0.21690        -0.05080
H          -4.77290        -2.05990         0.94060
H          -2.97360        -3.68040        -0.93910
H          -3.56410        -4.29980         0.60170
H          -0.92470        -2.71990        -0.92130
H           0.27680        -1.85830         1.78840
H           0.67910        -0.65300        -0.98460
H           2.62210         0.23340        -1.40790
H          -1.78800         3.71350        -1.15830
H          -2.81840         4.03250         0.23780
H           0.23710         3.84290         0.30100
H          -1.57400         6.31530         0.41450
H           0.18880         6.31650         0.57400
H          -0.56030         5.83980        -0.95800
H          -1.72270         4.69530         2.50710
H           0.04040         4.82260         2.60020
H          -0.72220         3.23380         2.52280
H          -4.67350         0.82150        -2.69030
H          -6.29970         0.19820        -2.43450
H          -5.83130         1.74140        -1.70110
H          -6.65690        -2.70470        -0.58790
H          -5.56640        -3.79890        -1.45960
H          -5.97210        -4.11110         0.24140
H          -2.77860        -3.37620         2.75450
H          -1.39660        -2.27230         2.81380
H          -3.00370        -1.66000         2.43110
H           1.22610        -3.96440         0.81320
H           2.43130        -2.66790         0.83610
H           1.62280        -3.10140        -0.67990
H           1.29570         0.66440         2.49200
H           3.04810         0.79480         2.30870
H           2.29210        -0.78330         2.56250
H          -3.11250         1.50080        -1.45310
N          -3.10200         1.46850        -0.44090
O          -0.40630         0.29740         0.51890
O          -3.74910        -1.50810        -2.08000
O          -4.06550         0.59730         1.43250
O          -0.15190         1.58310        -1.33000
C           4.25010         1.03910        -0.16920
C           5.37970         0.34000        -0.97790
C           5.66200        -1.13490        -0.60440
C           5.96920        -1.30070         0.89930
C           6.27580        -2.73760         1.33690
C           4.16200         2.52770        -0.56520
C           6.79660        -1.69300        -1.47860
H           4.53750         0.99690         0.88470
H           6.29810         0.91640        -0.80200
H           4.74680        -1.70660        -0.82680
H           6.81850        -0.65370         1.16300
H           5.11710        -0.94230         1.48620
H           6.37810        -2.79240         2.42660
H           5.47070        -3.42390         1.04710
H           7.20680        -3.11580         0.90320
H           5.13050         3.02400        -0.42980
H           3.42420         3.05010         0.05220
H           3.86940         2.64210        -1.61350
H           6.91950        -2.77060        -1.33720
H           6.60040        -1.51810        -2.53950
H           7.75250        -1.21210        -1.23270
H           4.47340        -0.17790        -2.64590
O           5.14350         0.47450        -2.39220


compound tris-epi-1 (2R,5S,7S,11R,12R,15S,16R,17S-1) - conf 06

0  1
C          -0.82470         1.28640        -0.38790
C          -2.04760         2.09460         0.06570
C          -4.17470         0.81410         0.09890
C          -5.18990         0.04050        -0.76220
C          -4.57280        -1.35590        -0.97620
C          -4.77420        -2.38750         0.12500
C          -3.54730        -3.31150         0.28920
C          -2.33310        -2.67460         0.94290
C          -1.19140        -2.52720         0.24890
C           0.14520        -2.01490         0.73640
C           0.51110        -0.66750         0.07170
C           1.83780        -0.08070         0.51190
C           2.79320         0.10650        -0.41250
C          -1.93560         3.57830        -0.30400
C          -0.77600         4.33820         0.37130
C          -0.69820         5.76550        -0.18760
C          -0.89890         4.36120         1.90160
C          -5.57840         0.70990        -2.08330
C          -6.03880        -3.19750        -0.24100
C          -2.51470        -2.26700         2.38650
C           1.23770        -3.05960         0.43790
C           1.98390         0.20550         1.98700
H          -2.18280         1.95840         1.13830
H          -6.06670        -0.07210        -0.11910
H          -4.97510        -1.85290         1.05860
H          -3.28070        -3.71100        -0.69450
H          -3.86560        -4.16350         0.90580
H          -1.19090        -2.84690        -0.79510
H           0.11020        -1.84750         1.81690
H           0.49200        -0.77690        -1.01540
H           2.54860        -0.14720        -1.44590
H          -1.83070         3.65300        -1.39310
H          -2.88780         4.05430        -0.03900
H           0.16170         3.82740         0.11140
H          -1.61280         6.32770         0.03950
H           0.14470         6.31340         0.24830
H          -0.56940         5.76370        -1.27600
H          -1.84050         4.83060         2.21360
H          -0.07850         4.93560         2.34660
H          -0.86560         3.35710         2.33760
H          -4.75690         0.70510        -2.80490
H          -6.41020         0.16390        -2.53820
H          -5.89810         1.74240        -1.91770
H          -6.90960        -2.54910        -0.38390
H          -5.88020        -3.76430        -1.16460
H          -6.27220        -3.90280         0.56250
H          -3.04660        -3.04740         2.94480
H          -1.56950        -2.07390         2.89810
H          -3.11770        -1.35420         2.46370
H           1.00330        -4.00150         0.94380
H           2.22640        -2.72880         0.76860
H           1.29870        -3.26500        -0.63750
H           1.08930         0.70210         2.37820
H           2.84230         0.84480         2.20220
H           2.10950        -0.72040         2.56270
H          -3.19360         1.42090        -1.59060
N          -3.20210         1.46510        -0.57890
O          -0.57610         0.26490         0.43690
O          -3.96850        -1.61470        -2.00730
O          -4.24200         0.79140         1.33460
O          -0.20710         1.51810        -1.41440
C           4.20340         0.61040        -0.22150
C           5.19910        -0.57430        -0.36390
C           6.69830        -0.19140        -0.31260
C           7.61160        -1.41950        -0.51930
C           7.43490        -2.15570        -1.85100
C           4.48470         1.73870        -1.23160
C           7.08650         0.54170         0.98120
H           4.31670         1.01570         0.79030
H           5.00490        -1.04860        -1.33290
H           6.87650         0.48970        -1.15530
H           8.65160        -1.07730        -0.44070
H           7.45730        -2.12240         0.30910
H           8.19490        -2.93710        -1.96360
H           6.45720        -2.64260        -1.92920
H           7.53640        -1.47240        -2.70320
H           5.45190         2.21720        -1.05410
H           3.71320         2.51250        -1.15990
H           4.47790         1.35920        -2.26060
H           8.15280         0.79280         0.97140
H           6.53170         1.47560         1.11460
H           6.91090        -0.08170         1.86670
H           4.97240        -1.21520         1.48290
O           4.89340        -1.60180         0.59810


compound tris-epi-1 (2R,5S,7S,11R,12R,15S,16R,17S-1) - conf 07

0  1
C          -0.86970         1.29260        -0.37970
C          -2.06560         2.11090         0.12620
C          -4.19150         0.82910         0.18440
C          -5.25120         0.11110        -0.67150
C          -4.66250        -1.28110        -0.97420
C          -4.85930        -2.36820         0.07300
C          -3.64180        -3.31430         0.16790
C          -2.41170        -2.72670         0.83830
C          -1.28480        -2.53330         0.13180
C           0.06370        -2.05780         0.62310
C           0.44200        -0.69510        -0.00180
C           1.78280        -0.14280         0.44060
C           2.73250         0.05440        -0.48760
C          -1.93830         3.60040        -0.21360
C          -0.74650         4.32550         0.44330
C          -0.66010         5.76320        -0.08710
C          -0.82490         4.31700         1.97660
C          -5.68040         0.84550        -1.94480
C          -6.14050        -3.14110        -0.31450
C          -2.56260        -2.42200         2.31030
C           1.13740        -3.10830         0.27870
C           1.94820         0.09900         1.92160
H          -2.17240         1.95200         1.19900
H          -6.10430        -0.02070        -0.00070
H          -5.03810        -1.88180         1.03680
H          -3.39310        -3.66140        -0.84000
H          -3.96170        -4.19580         0.74030
H          -1.30720        -2.78260        -0.93110
H           0.04220        -1.92560         1.70880
H           0.40810        -0.76880        -1.09150
H           2.47470        -0.16620        -1.52530
H          -1.86400         3.69810        -1.30350
H          -2.87380         4.08630         0.08990
H           0.17430         3.80500         0.14540
H          -1.55770         6.33570         0.17890
H           0.20480         6.28710         0.33500
H          -0.56340         5.78280        -1.17870
H          -1.74870         4.79520         2.32600
H           0.01790         4.86740         2.40990
H          -0.79660         3.30300         2.38940
H          -4.88820         0.86000        -2.69850
H          -6.53900         0.33340        -2.38940
H          -5.97560         1.87430        -1.72090
H          -7.00440        -2.47450        -0.40740
H          -6.00490        -3.65950        -1.26960
H          -6.37040        -3.88550         0.45400
H          -3.05810        -3.25280         2.82800
H          -1.60890        -2.23750         2.80900
H          -3.18740        -1.53420         2.46550
H           0.89450        -4.06230         0.75690
H           2.13440        -2.80240         0.60870
H           1.18360        -3.27990        -0.80340
H           1.06470         0.59650         2.33620
H           2.81770         0.71990         2.14590
H           2.06640        -0.84460         2.46940
H          -3.28960         1.53570        -1.51060
N          -3.25040         1.51960        -0.49890
O          -0.62560         0.24100         0.40800
O          -4.08380        -1.49230        -2.03070
O          -4.19840         0.73080         1.41810
O          -0.26770         1.54380        -1.41080
C           4.15290         0.52880        -0.29490
C           5.12680        -0.67090        -0.45910
C           6.63470        -0.32150        -0.42130
C           7.47170        -1.57530        -0.75500
C           8.96260        -1.30890        -0.98310
C           4.45040         1.66980        -1.28550
C           7.06410         0.32700         0.90390
H           4.27720         0.91460         0.72330
H           4.92340        -1.13490        -1.43320
H           6.80750         0.40390        -1.22740
H           7.34850        -2.31460         0.04640
H           7.05520        -2.03690        -1.66070
H           9.47680        -2.22580        -1.29290
H           9.11850        -0.56170        -1.77110
H           9.46280        -0.94680        -0.07880
H           5.42440         2.13120        -1.09990
H           3.69030         2.45350        -1.19980
H           4.43800         1.30860        -2.32100
H           8.12060         0.61000         0.88000
H           6.49320         1.23580         1.12000
H           6.93130        -0.36160         1.74750
H           4.86470        -1.31560         1.38180
O           4.80990        -1.70280         0.49550


compound tris-epi-1 (2R,5S,7S,11R,12R,15S,16R,17S-1) - conf 08

0  1
C          -0.68760         1.25020        -0.31780
C          -1.88430         2.07280         0.17640
C          -4.04940         0.85450         0.20240
C          -5.08730         0.12450        -0.67040
C          -4.47230        -1.25400        -0.97890
C          -4.67430        -2.35510         0.05260
C          -3.44740        -3.28690         0.16530
C          -2.23870        -2.69510         0.86990
C          -1.08180        -2.53310         0.20530
C           0.25190        -2.06180         0.74050
C           0.65550        -0.71030         0.11130
C           1.99260        -0.14520         0.55280
C           2.89600         0.17050        -0.39110
C          -1.74270         3.56310        -0.15680
C          -0.54650         4.27390         0.50740
C          -0.45380         5.71790        -0.00440
C          -0.62130         4.24480         2.04070
C          -5.51260         0.86980        -1.93950
C          -5.93660        -3.14140        -0.36850
C          -2.44260        -2.35400         2.32770
C           1.33050        -3.12260         0.45120
C           2.17830         0.04460         2.03850
H          -2.00820         1.91210         1.24680
H          -5.94600        -0.02550        -0.01120
H          -4.88000        -1.88100         1.01750
H          -3.17180        -3.62290        -0.83940
H          -3.77040        -4.17680         0.72320
H          -1.06480        -2.80600        -0.85190
H           0.19110        -1.91610         1.82300
H           0.62760        -0.78990        -0.97780
H           2.59880         0.01650        -1.42920
H          -1.66380         3.66420        -1.24600
H          -2.67520         4.05560         0.14540
H           0.37140         3.75270         0.20050
H          -1.34710         6.29190         0.27290
H           0.41580         6.23120         0.42110
H          -0.36140         5.75140        -1.09590
H          -1.54370         4.71940         2.39870
H           0.22330         4.78810         2.47930
H          -0.59340         3.22500         2.43900
H          -4.71050         0.91510        -2.68110
H          -6.35410         0.34770        -2.40450
H          -5.83170         1.88850        -1.70270
H          -6.80770        -2.48580        -0.47210
H          -5.77460        -3.64770        -1.32600
H          -6.17160        -3.89700         0.38740
H          -2.99250        -3.15420         2.83860
H          -1.50510        -2.19630         2.86480
H          -3.03800        -1.43960         2.43820
H           1.03710        -4.08340         0.88550
H           2.29990        -2.84300         0.87380
H           1.46100        -3.26970        -0.62750
H           1.32130         0.57560         2.46880
H           3.07700         0.61710         2.27500
H           2.24670        -0.91710         2.56200
H          -3.05050         1.44330        -1.48190
N          -3.06060         1.48690        -0.47010
O          -0.40860         0.23860         0.50860
O          -3.86740        -1.44410        -2.02490
O          -4.11500         0.81660         1.43750
O          -0.11600         1.46610        -1.37410
C           4.26310         0.78640        -0.21800
C           5.36130         0.02860        -1.01590
C           5.58220        -1.44210        -0.59760
C           5.87280        -1.62310         0.91110
C           7.12390        -0.91630         1.44720
C           4.22510         2.26740        -0.64830
C           6.67220        -2.09820        -1.46110
H           4.55700         0.75520         0.83500
H           6.29820         0.58040        -0.86990
H           4.63820        -1.97160        -0.79930
H           5.00310        -1.29730         1.49280
H           5.96900        -2.70050         1.09900
H           7.26020        -1.14040         2.51120
H           8.03250        -1.23930         0.92790
H           7.05690         0.17290         1.35110
H           5.21110         2.73240        -0.52940
H           3.50940         2.83060        -0.04080
H           3.93100         2.36640        -1.69780
H           6.82050        -3.14350        -1.16730
H           6.40550        -2.08300        -2.52120
H           7.63450        -1.58340        -1.35840
H           4.42590        -0.51290        -2.66130
O           5.12040         0.12310        -2.43300


compound tris-epi-1 (2R,5S,7S,11R,12R,15S,16R,17S-1) - conf 09

0  1
C           0.73810         1.31490         0.24260
C           1.98840         2.04340        -0.26760
C           4.08250         0.70340        -0.22610
C           5.06970        -0.05440         0.68210
C           4.38320        -1.38880         1.02650
C           4.52750        -2.52580         0.02450
C           3.24710        -3.38370        -0.07620
C           2.08090        -2.73920        -0.80590
C           0.93190        -2.49030        -0.15430
C          -0.37300        -1.96930        -0.71340
C          -0.71500        -0.57870        -0.13440
C          -2.02730         0.02260        -0.60050
C          -2.91740         0.41290         0.32820
C           1.97480         3.55490         0.00800
C           1.12380         4.40360        -0.95850
C          -0.37480         4.06960        -0.91940
C           1.34800         5.89370        -0.66460
C           5.52050         0.71060         1.93050
C           5.73580        -3.37620         0.47780
C           2.31310        -2.45460        -2.27150
C          -1.50270        -2.96690        -0.39490
C          -2.21100         0.14980        -2.09370
H           2.11200         1.84300        -1.33280
H           5.92620        -0.26950         0.03840
H           4.76930        -2.09020        -0.95000
H           2.94450        -3.67720         0.93400
H           3.51910        -4.30540        -0.60910
H           0.89420        -2.72990         0.91040
H          -0.30010        -1.86470        -1.79980
H          -0.69180        -0.61920         0.95690
H          -2.62380         0.29720         1.37220
H           1.65230         3.72490         1.04320
H           3.01480         3.89270        -0.06070
H           1.48710         4.20300        -1.97710
H          -0.93210         4.73920        -1.58450
H          -0.58210         3.04620        -1.24920
H          -0.78110         4.18840         0.09190
H           2.40900         6.16080        -0.72890
H           0.99900         6.15260         0.34290
H           0.80080         6.52150        -1.37670
H           6.32900         0.16170         2.42250
H           5.89500         1.70250         1.66290
H           4.71520         0.82390         2.66100
H           6.64480        -2.77280         0.57180
H           5.53590        -3.84550         1.44690
H           5.92950        -4.16510        -0.25550
H           1.39280        -2.23180        -2.81520
H           2.98400        -1.59720        -2.40400
H           2.79430        -3.31120        -2.75990
H          -1.25200        -3.95560        -0.79160
H          -2.45450        -2.65760        -0.83610
H          -1.64760        -3.06790         0.68710
H          -3.05860         0.78610        -2.35490
H          -2.36970        -0.82850        -2.56450
H          -1.31570         0.57850        -2.55790
H           3.07360         1.36170         1.42720
N           3.10620         1.38440         0.41510
O           0.39060         0.30770        -0.56370
O           3.76910        -1.52010         2.07620
O           4.17520         0.64600        -1.45880
O           0.19170         1.58200         1.30030
C          -4.26620         1.05940         0.12440
C          -5.38320         0.37440         0.96270
C          -5.66330        -1.11000         0.62700
C          -5.99560        -1.31010        -0.86720
C          -6.30120        -2.75780        -1.26840
C          -4.18810         2.55940         0.47690
C          -6.78000        -1.65470         1.53250
H          -4.56160         0.98470        -0.92550
H          -6.30640         0.94240         0.78430
H          -4.74150        -1.67220         0.84620
H          -6.85330        -0.67370        -1.12960
H          -5.15620        -0.95940        -1.47660
H          -6.42240        -2.83660        -2.35470
H          -5.48710        -3.43320        -0.97820
H          -7.22220        -3.13160        -0.81020
H          -5.16340         3.04160         0.34050
H          -3.46420         3.07130        -0.16510
H          -3.88310         2.70660         1.51760
H          -6.90030        -2.73540         1.41560
H          -6.56600        -1.45680         2.58580
H          -7.74220        -1.18310         1.29350
H          -4.45230        -0.09740         2.63080
O          -5.13090         0.54360         2.37050


compound tris-epi-1 (2R,5S,7S,11R,12R,15S,16R,17S-1) - conf 10

0  1
C           0.84140         1.26170         0.34990
C           2.05910         2.06260        -0.12760
C           4.22330         0.84020        -0.16190
C           5.24540         0.07240         0.69780
C           4.62020        -1.30940         0.96250
C           4.80100        -2.37260        -0.11190
C           3.56460        -3.28840        -0.24510
C           2.34970        -2.66100        -0.90660
C           1.20050        -2.53030        -0.22180
C          -0.14090        -2.04130        -0.72020
C          -0.51850        -0.68130        -0.09000
C          -1.85020        -0.11730        -0.54200
C          -2.79390         0.11770         0.38350
C           1.98260         3.55780         0.21730
C           1.10060         4.41320        -0.71520
C          -0.38210         4.01290        -0.70890
C           1.25620         5.89600        -0.34890
C           5.66590         0.78180         1.98920
C           6.06000        -3.18610         0.26540
C           2.53640        -2.25060        -2.34860
C          -1.22460        -3.08660        -0.39240
C          -2.01540         0.09650        -2.02800
H           2.18510         1.91780        -1.20160
H           6.10820        -0.06480         0.04110
H           5.00120        -1.86490        -1.06080
H           3.30100        -3.66350         0.74900
H           3.87200        -4.15720        -0.84380
H           1.19740        -2.84840         0.82270
H          -0.10880        -1.90280        -1.80500
H          -0.49560        -0.76220         0.99910
H          -2.53900        -0.08820         1.42480
H           1.64940         3.66660         1.25720
H           3.00770         3.94160         0.16950
H           1.48030         4.27800        -1.73860
H          -0.96120         4.68810        -1.34910
H          -0.54320         2.99820        -1.08830
H          -0.80550         4.06630         0.30120
H           2.30460         6.21260        -0.39100
H           0.88940         6.09080         0.66680
H           0.68620         6.53250        -1.03500
H           6.49710         0.23940         2.44960
H           5.99820         1.80230         1.77980
H           4.85690         0.81910         2.72350
H           6.93870        -2.54340         0.38380
H           5.90320        -3.72630         1.20510
H           6.27920        -3.91510        -0.52060
H           1.59280        -2.05920        -2.86370
H           3.13690        -1.33560        -2.42210
H           3.07380        -3.02780        -2.90630
H          -0.98530        -4.03910        -0.87550
H          -2.21680        -2.77120        -0.72790
H          -1.28070        -3.26550         0.68800
H          -2.84380         0.76900        -2.26010
H          -2.20520        -0.85100        -2.54850
H          -1.10570         0.52050        -2.46620
H           3.16840         1.31450         1.52510
N           3.20610         1.41590         0.51790
O           0.55590         0.25610        -0.48240
O           4.02430        -1.53330         2.00700
O           4.32670         0.88120        -1.39450
O           0.26700         1.47790         1.40430
C          -4.20390         0.61830         0.18270
C          -5.20160        -0.55970         0.36380
C          -6.70010        -0.17380         0.31530
C          -7.61540        -1.39280         0.56300
C          -7.43050        -2.09240         1.91310
C          -4.47880         1.77770         1.15850
C          -7.09710         0.52540        -0.99450
H          -4.32010         0.99190        -0.84100
H          -5.00030        -1.01050         1.34250
H          -6.86900         0.53040         1.14080
H          -8.65500        -1.04940         0.48310
H          -7.47000        -2.11890        -0.24680
H          -8.19190        -2.86810         2.05310
H          -6.45370        -2.57990         1.99730
H          -7.52360        -1.38550         2.74680
H          -5.44550         2.25280         0.97010
H          -3.70590         2.54730         1.05970
H          -4.46850         1.43030         2.19870
H          -8.16190         0.78260        -0.98120
H          -6.53870         1.45200        -1.15910
H          -6.93390        -0.12310        -1.86420
H          -5.00260        -1.24660        -1.46820
O          -4.90650        -1.61080        -0.57560


compound tris-epi-1 (2R,5S,7S,11R,12R,15S,16R,17S-1) - conf 11

0  1
C          -0.88470         1.25240        -0.34330
C          -2.07990         2.06310         0.17360
C          -4.25820         0.86630         0.20630
C          -5.30460         0.13850        -0.65920
C          -4.70270        -1.24400        -0.97130
C          -4.88830        -2.33580         0.07320
C          -3.66510        -3.27430         0.16530
C          -2.43340        -2.68470         0.83070
C          -1.29160        -2.54600         0.13510
C           0.06230        -2.09000         0.63060
C           0.45260        -0.71970         0.03130
C           1.79700        -0.18630         0.48280
C           2.73450         0.05810        -0.44650
C          -1.97960         3.56520        -0.13260
C          -1.06590         4.37830         0.80720
C           0.40900         3.95250         0.76220
C          -1.20140         5.87340         0.48560
C          -5.73450         0.88820        -1.92450
C          -6.16440        -3.11790        -0.31310
C          -2.59650        -2.31910         2.28760
C           1.12700        -3.14160         0.26310
C           1.98000        -0.01100         1.97180
H          -2.19320         1.89160         1.24510
H          -6.15950        -0.00520         0.00640
H          -5.06960        -1.85320         1.03880
H          -3.41830        -3.62430        -0.84210
H          -3.97940        -4.15530         0.74200
H          -1.30630        -2.83010        -0.91910
H           0.04470        -1.97920         1.71890
H           0.41660        -0.77210        -1.05920
H           2.46650        -0.11890        -1.48990
H          -1.66150         3.69570        -1.17470
H          -2.99610         3.96710        -0.05720
H          -1.42960         4.22080         1.83330
H           1.01170         4.59940         1.40980
H           0.55880         2.92490         1.11020
H           0.81460         4.02680        -0.25380
H          -2.24300         6.20690         0.55610
H          -0.84970         6.09040        -0.53090
H          -0.60780         6.48010         1.17850
H          -6.58040         0.37010        -2.38610
H          -6.04870         1.90730        -1.68280
H          -4.93620         0.93350        -2.67000
H          -7.03370        -2.45790        -0.40220
H          -6.02700        -3.63270        -1.26990
H          -6.38650        -3.86610         0.45390
H          -1.64400        -2.15820         2.79670
H          -3.18270        -1.39860         2.39850
H          -3.13820        -3.10650         2.82640
H           0.87980        -4.10270         0.72490
H           2.12750        -2.84860         0.59420
H           1.16760        -3.29370        -0.82210
H           2.82050         0.64350         2.21170
H           2.16060        -0.97350         2.46740
H           1.08110         0.41560         2.42910
H          -3.22970         1.38960        -1.48270
N          -3.24830         1.45640        -0.47220
O          -0.60330         0.22270         0.46030
O          -4.12130        -1.44530        -2.02850
O          -4.33730         0.86380         1.44130
O          -0.32380         1.48410        -1.40170
C           4.15310         0.53510        -0.24810
C           5.13350        -0.65150        -0.46160
C           6.63920        -0.29200        -0.43140
C           7.48180        -1.52800        -0.81380
C           8.96760        -1.24200        -1.05130
C           4.43460         1.71300        -1.19940
C           7.07990         0.31870         0.90790
H           4.28280         0.88460         0.78270
H           4.92120        -1.08720        -1.44690
H           6.79660         0.45940        -1.21660
H           7.37430        -2.29270        -0.03430
H           7.05800        -1.96480        -1.72840
H           9.48550        -2.14460        -1.39500
H           9.10780        -0.46980        -1.81780
H           9.47570        -0.90330        -0.14230
H           5.40670         2.17450        -1.00510
H           3.66980         2.48760        -1.07950
H           4.41600         1.38920        -2.24710
H           8.13330         0.61260         0.87930
H           6.50360         1.21460         1.16010
H           6.96510        -0.39710         1.73140
H           4.91290        -1.35400         1.36160
O           4.83510        -1.71330         0.46530


compound tris-epi-1 (2R,5S,7S,11R,12R,15S,16R,17S-1) - conf 12

0  1
C           0.70260         1.24770         0.26430
C           1.92070         2.03950        -0.22750
C           4.09820         0.83780        -0.21830
C           5.11760         0.09560         0.66740
C           4.48650        -1.27250         0.98170
C           4.67310        -2.37790        -0.04810
C           3.43000        -3.28650        -0.16660
C           2.23170        -2.67570        -0.87290
C           1.06820        -2.52330        -0.21750
C          -0.26380        -2.05650        -0.76130
C          -0.67090        -0.69490        -0.15640
C          -2.01060        -0.14590        -0.60880
C          -2.90740         0.20400         0.32960
C           1.84500         3.54200         0.08600
C           0.95740         4.37840        -0.85770
C          -0.52590         3.98090        -0.82520
C           1.11990         5.86870        -0.52670
C           5.54120         0.85070         1.93200
C           5.91790        -3.18800         0.38000
C           2.45030        -2.31230        -2.32310
C          -1.34170        -3.11360        -0.45590
C          -2.21110        -0.01430        -2.09940
H           2.05160         1.87190        -1.29740
H           5.97970        -0.06810         0.01600
H           4.89290        -1.90880        -1.01240
H           3.14600        -3.62130         0.83620
H           3.73890        -4.18030        -0.72660
H           1.04180        -2.80980         0.83580
H          -0.20130        -1.92940        -1.84610
H          -0.64330        -0.75440         0.93380
H          -2.60100         0.09260         1.37030
H           1.51820         3.67190         1.12570
H           2.87010         3.92400         0.02450
H           1.32640         4.21880        -1.88160
H          -1.11250         4.64370        -1.47140
H          -0.69100         2.95870        -1.18180
H          -0.93410         4.05570         0.18960
H           2.16850         6.18160        -0.58650
H           0.76380         6.08720         0.48790
H           0.54440         6.49080        -1.22130
H           6.37290         0.32450         2.41010
H           5.87380         1.86270         1.68510
H           4.73320         0.91530         2.66530
H           6.80100        -2.54930         0.48650
H           5.74160        -3.68940         1.33750
H           6.14150        -3.94930        -0.37360
H           1.51890        -2.12780        -2.86230
H           3.06220        -1.40650        -2.41370
H           2.98990        -3.11220        -2.84560
H          -1.04470        -4.08190        -0.87090
H          -2.31020        -2.84480        -0.88710
H          -1.47550        -3.24050         0.62480
H          -3.09300         0.57890        -2.34830
H          -2.32170        -0.99480        -2.57920
H          -1.34290         0.46560        -2.56520
H           3.01250         1.31880         1.44770
N           3.06370         1.40780         0.43990
O           0.39080         0.25160        -0.56950
O           3.88000        -1.45340         2.02870
O           4.21920         0.86500        -1.44950
O           0.15230         1.46260         1.33180
C          -4.28150         0.80070         0.14240
C          -5.35870         0.08060         1.00210
C          -5.58250        -1.41070         0.66470
C          -5.90630        -1.67050        -0.82570
C          -7.17080        -0.99430        -1.37000
C          -4.25210         2.30490         0.48400
C          -6.65040        -2.02450         1.58520
H          -4.59100         0.70530        -0.90220
H          -6.30120         0.62090         0.84980
H          -4.63210        -1.92610         0.87240
H          -5.05060        -1.37490        -1.44320
H          -6.00410        -2.75640        -0.95480
H          -7.32980        -1.27360        -2.41770
H          -8.06680        -1.29120        -0.81460
H          -7.10440         0.09850        -1.33200
H          -5.24590         2.75100         0.35870
H          -3.55600         2.83890        -0.17050
H          -3.93810         2.46920         1.51960
H          -6.79810        -3.08500         1.35180
H          -6.36180        -1.94970         2.63700
H          -7.61770        -1.52100         1.47480
H          -4.37660        -0.36630         2.64890
O          -5.08590         0.24810         2.40690


compound tris-epi-1 (2R,5S,7S,11R,12R,15S,16R,17S-1) - conf 13

0  1
C           0.32310         0.53930        -1.01830
C          -0.28350         1.73490        -0.26970
C          -2.40640         1.34900         0.95580
C          -3.93740         1.24650         0.81520
C          -4.30780         0.11200        -0.14710
C          -4.96910        -1.14310         0.40870
C          -4.28910        -2.42110        -0.13820
C          -2.84390        -2.60870         0.28550
C          -1.88100        -2.72120        -0.64470
C          -0.40720        -2.97840        -0.43470
C           0.44750        -1.86060        -1.07440
C           1.95340        -2.03420        -0.89720
C           2.50790        -1.82890         0.30830
C           0.12710         3.06610        -0.91280
C          -0.37080         4.32790        -0.18310
C           0.14900         4.42290         1.25890
C           0.02330         5.57580        -0.98540
C          -4.54770         2.58450         0.34770
C          -6.46520        -1.10760         0.03310
C          -2.60290        -2.66700         1.77690
C          -0.02640        -4.35520        -1.01210
C           2.68840        -2.42910        -2.15310
H           0.08660         1.66960         0.75730
H          -4.29980         1.00810         1.81590
H          -4.88830        -1.12480         1.49920
H          -4.36390        -2.41850        -1.23050
H          -4.88120        -3.27300         0.22510
H          -2.17950        -2.65720        -1.69310
H          -0.16950        -2.97760         0.63370
H           0.21270        -1.78230        -2.14080
H           1.83590        -1.54940         1.12160
H           1.22210         3.08710        -0.96560
H          -0.23370         3.07750        -1.94880
H          -1.46800         4.28690        -0.14570
H           1.24620         4.40550         1.28430
H          -0.17760         5.35920         1.72580
H          -0.21570         3.60290         1.88580
H          -0.36620         6.48560        -0.51490
H          -0.36690         5.53520        -2.00890
H           1.11430         5.67590        -1.04890
H          -4.25450         2.81870        -0.67870
H          -5.63970         2.53160         0.38750
H          -4.22210         3.39790         1.00230
H          -6.96190        -0.21930         0.43710
H          -6.59040        -1.10480        -1.05460
H          -6.97070        -1.99000         0.43790
H          -3.38670        -3.25220         2.27320
H          -1.64030        -3.11340         2.03510
H          -2.62570        -1.66400         2.22280
H          -0.62620        -5.13620        -0.53480
H           1.02850        -4.58860        -0.83890
H          -0.21680        -4.40190        -2.09060
H           2.62240        -1.62590        -2.89780
H           2.23560        -3.31670        -2.61120
H           3.74320        -2.64800        -1.97790
H          -2.25660         1.56380        -1.05960
N          -1.73150         1.57940        -0.19120
O          -0.02150        -0.61740        -0.44430
O          -4.08700         0.23160        -1.34800
O          -1.86340         1.25730         2.06480
O           1.03370         0.63190        -2.00560
C           3.96030        -1.93510         0.70610
C           4.48300        -0.61880         1.35280
C           4.37930         0.64360         0.46310
C           5.15250         0.48600        -0.86380
C           4.93190         1.62640        -1.86420
C           4.16660        -3.12050         1.66990
C           4.84780         1.88650         1.23660
H           4.57490        -2.12360        -0.17800
H           5.54060        -0.78040         1.60260
H           3.31480         0.77560         0.21400
H           6.22540         0.39330        -0.64150
H           4.85950        -0.44800        -1.35300
H           5.45940         1.42230        -2.80290
H           3.86700         1.73720        -2.10250
H           5.29420         2.58930        -1.49030
H           5.21810        -3.20000         1.97070
H           3.87960        -4.06240         1.19120
H           3.56660        -3.00410         2.57760
H           4.69080         2.80090         0.65700
H           4.30820         1.99680         2.18050
H           5.91840         1.82000         1.47090
H           2.95010        -0.08160         2.46160
O           3.84960        -0.40120         2.62790


compound tris-epi-1 (2R,5S,7S,11R,12R,15S,16R,17S-1) - conf 14

0  1
C           0.00710         0.37400         1.08310
C           0.43880         1.66220         0.37060
C           2.80180         1.68880        -0.39420
C           4.27180         1.62420         0.06070
C           4.58050         0.12790         0.27440
C           4.96830        -0.69020        -0.94990
C           4.45400        -2.14510        -0.86850
C           2.95380        -2.31010        -1.03750
C           2.20390        -2.75510        -0.01480
C           0.71810        -3.03300         0.00760
C          -0.02270        -2.02210         0.91340
C          -1.53430        -2.20730         1.00450
C          -2.30200        -1.83140        -0.02920
C          -0.36300         2.87010         0.86700
C          -0.02230         4.20860         0.18590
C          -0.28050         4.18630        -1.32760
C          -0.81040         5.34320         0.85520
C           4.61880         2.46610         1.29170
C           6.50990        -0.64890        -1.05430
C           2.41430        -1.95850        -2.40430
C           0.45750        -4.47600         0.47640
C          -2.02750        -2.75340         2.32030
H           0.30210         1.51110        -0.70030
H           4.84260         1.96480        -0.80720
H           4.55790        -0.19200        -1.83370
H           4.77550        -2.57350         0.08630
H           4.96170        -2.71070        -1.66180
H           2.71100        -2.96490         0.92920
H           0.29390        -2.91870        -0.99520
H           0.40830        -2.04530         1.91950
H          -1.79670        -1.44110        -0.91430
H          -1.42550         2.63900         0.71400
H          -0.21720         2.96280         1.94990
H           1.04740         4.40490         0.34440
H          -1.32610         3.93290        -1.54510
H          -0.07970         5.16960        -1.76800
H           0.35670         3.46180        -1.84460
H          -0.54690         6.31470         0.42210
H          -0.60960         5.39120         1.93170
H          -1.89090         5.20310         0.72410
H           4.17350         2.06350         2.20540
H           5.70310         2.47040         1.43700
H           4.28860         3.50040         1.16220
H           6.88730         0.37820        -1.09580
H           6.96920        -1.14700        -0.19380
H           6.83280        -1.16320        -1.96460
H           3.05000        -2.38420        -3.19080
H           1.39550        -2.31600        -2.56690
H           2.40570        -0.87260        -2.55740
H           0.97690        -5.18060        -0.18060
H          -0.60890        -4.72030         0.45510
H           0.82700        -4.63780         1.49570
H          -1.80290        -2.04910         3.13170
H          -1.52000        -3.69250         2.57180
H          -3.10200        -2.94680         2.32340
H           2.19560         1.84110         1.55120
N           1.88070         1.79530         0.58970
O           0.28850        -0.70210         0.34330
O           4.53780        -0.35870         1.39540
O           2.50720         1.60450        -1.59440
O          -0.48190         0.33800         2.20010
C          -3.80770        -1.79170        -0.11780
C          -4.24160        -0.33600        -0.44200
C          -5.76960        -0.09380        -0.49690
C          -6.10490         1.35770        -0.90580
C          -5.58530         1.79320        -2.27950
C          -4.31360        -2.79240        -1.17450
C          -6.47730        -0.44440         0.82150
H          -4.23790        -2.06720         0.85110
H          -3.82270        -0.08720        -1.42410
H          -6.16590        -0.75120        -1.28260
H          -7.19740         1.46350        -0.89250
H          -5.72180         2.04130        -0.13770
H          -5.96380         2.78890        -2.53710
H          -4.49190         1.84510        -2.31210
H          -5.91000         1.10340        -3.06820
H          -5.40640        -2.83130        -1.21230
H          -3.95300        -3.80060        -0.94590
H          -3.94980        -2.52800        -2.17480
H          -7.54960        -0.23220         0.74800
H          -6.37160        -1.50140         1.08510
H          -6.08460         0.15040         1.65520
H          -3.77040         0.30020         1.36420
O          -3.60400         0.59460         0.45660


compound tris-epi-1 (2R,5S,7S,11R,12R,15S,16R,17S-1) - conf 15

0  1
C           0.05360         0.39910         1.04080
C           0.48370         1.67910         0.31230
C           2.85480         1.71180        -0.42610
C           4.32030         1.66660         0.04530
C           4.64240         0.17610         0.27890
C           5.04420        -0.65340        -0.93330
C           4.54110        -2.11130        -0.83750
C           3.04340        -2.29080        -1.01490
C           2.28980        -2.72650         0.00910
C           0.80640        -3.01740         0.02530
C           0.04980        -2.00010         0.91060
C          -1.46000        -2.20040         0.99610
C          -2.22640        -1.84960        -0.04730
C          -0.33240         2.88900         0.77990
C           0.01010         4.22000         0.08510
C          -0.22530         4.17530        -1.43160
C          -0.79490         5.35870         0.72680
C           4.64600         2.52560         1.27000
C           6.58600        -0.60100        -1.02870
C           2.51130        -1.96400        -2.39060
C           0.55580        -4.45570         0.51380
C          -1.95430        -2.73210         2.31750
H           0.36030         1.50970        -0.75750
H           4.89690         2.00310        -0.82050
H           4.63520        -0.16910        -1.82540
H           4.85950        -2.52550         0.12450
H           5.05880        -2.68240        -1.62030
H           2.79180        -2.91800         0.95970
H           0.38830        -2.92190        -0.98200
H           0.47510        -2.00290         1.91950
H          -1.72110        -1.46720        -0.93590
H          -1.39120         2.64920         0.61490
H          -0.20280         2.99800         1.86330
H           1.07600         4.42530         0.25680
H          -1.26620         3.91370        -1.66110
H          -0.02270         5.15350        -1.88260
H           0.42310         3.44710        -1.92890
H          -0.53120         6.32570         0.28390
H          -0.61020         5.42310         1.80530
H          -1.87240         5.20980         0.58180
H           4.19410         2.12940         2.18330
H           5.72850         2.54150         1.42730
H           4.30790         3.55540         1.12490
H           6.95570         0.42840        -1.07930
H           7.04390        -1.08600        -0.16010
H           6.91850        -1.12270        -1.93140
H           3.15490        -2.39820        -3.16590
H           1.49570        -2.33020        -2.55440
H           2.49730        -0.88070        -2.56080
H           1.08630        -5.16500        -0.12920
H          -0.50800        -4.71020         0.48890
H           0.91990        -4.59880         1.53780
H          -1.74180        -2.01340         3.11930
H          -1.43810        -3.66180         2.58550
H          -3.02660        -2.93720         2.31780
H           2.22550         1.89120         1.50980
N           1.92200         1.82620         0.54570
O           0.35150        -0.68620         0.32140
O           4.59960        -0.29690         1.40580
O           2.57430         1.60620        -1.62800
O          -0.44670         0.37730         2.15310
C          -3.73200        -1.83180        -0.14410
C          -4.18550        -0.39010        -0.50200
C          -5.71560        -0.15740        -0.53740
C          -6.01740         1.24570        -1.10720
C          -7.49550         1.51580        -1.40380
C          -4.21810        -2.86250        -1.18120
C          -6.37850        -0.38150         0.83040
H          -4.16330        -2.09270         0.82830
H          -3.79290        -0.16190        -1.50190
H          -6.13160        -0.88850        -1.24380
H          -5.63640         2.00470        -0.41230
H          -5.44530         1.37000        -2.03690
H          -7.62200         2.49490        -1.87980
H          -7.90990         0.76250        -2.08510
H          -8.10830         1.51550        -0.49640
H          -5.31000        -2.91600        -1.22630
H          -3.84760        -3.86070        -0.92620
H          -3.84960        -2.61690        -2.18450
H          -7.46070        -0.23150         0.77480
H          -6.21560        -1.39740         1.20470
H          -5.98800         0.31900         1.57850
H          -3.66180         0.28960         1.27390
O          -3.53980         0.57340         0.35600


compound tris-epi-1 (2R,5S,7S,11R,12R,15S,16R,17S-1) - conf 16

0  1
C           0.20380         0.57000        -1.08840
C          -0.42770         1.76140        -0.35430
C          -2.52070         1.33950         0.91160
C          -4.04810         1.17220         0.79320
C          -4.37930        -0.01280        -0.12200
C          -4.97020        -1.27600         0.49120
C          -4.25100        -2.54280        -0.03030
C          -2.79040        -2.65860         0.36530
C          -1.84460        -2.76620        -0.58290
C          -0.35730        -2.95720        -0.39920
C           0.43540        -1.81950        -1.08260
C           1.95110        -1.92320        -0.93450
C           2.51950        -1.66790         0.25490
C          -0.06840         3.08960        -1.03320
C          -0.58870         4.35220        -0.32100
C          -0.04380         4.49460         1.10770
C          -0.24760         5.59290        -1.15820
C          -4.71740         2.46620         0.28520
C          -6.47570        -1.31560         0.15440
C          -2.51450        -2.65550         1.85180
C           0.06920        -4.32990        -0.95360
C           2.67830        -2.31530        -2.19570
H          -0.04070         1.73030         0.66780
H          -4.38980         0.95590         1.80630
H          -4.86350        -1.21690         1.57800
H          -4.35010        -2.58020        -1.12000
H          -4.79940        -3.40520         0.37450
H          -2.16850        -2.74980        -1.62550
H          -0.09770        -2.92160         0.66350
H           0.17480        -1.77630        -2.14490
H           1.85160        -1.40070         1.07540
H           1.02470         3.13950        -1.10890
H          -0.44920         3.06790        -2.06180
H          -1.68330         4.27990        -0.26060
H           1.05370         4.50920         1.11140
H          -0.38850         5.43140         1.56040
H          -0.37220         3.67870         1.75960
H          -0.65460         6.50130        -0.69990
H          -0.65650         5.51800        -2.17240
H           0.83840         5.72340        -1.24600
H          -4.44330         2.67680        -0.75160
H          -5.80590         2.36960         0.33780
H          -4.42050         3.31510         0.90770
H          -6.99940        -0.43510         0.54100
H          -6.62790        -1.35600        -0.92910
H          -6.93300        -2.20340         0.60220
H          -3.26120        -3.25620         2.38550
H          -1.52800        -3.05110         2.10230
H          -2.57130        -1.63970         2.26430
H          -0.48780        -5.12390        -0.44690
H           1.13620        -4.51540        -0.79700
H          -0.14010        -4.40930        -2.02670
H           2.54600        -1.54290        -2.96390
H           2.26980        -3.24340        -2.61360
H           3.74830        -2.46440        -2.04050
H          -2.40380         1.49840        -1.11080
N          -1.86890         1.56050        -0.25060
O          -0.07090        -0.58270        -0.46990
O          -4.18330         0.07350        -1.32990
O          -1.96160         1.30140         2.01570
O           0.87440         0.66270        -2.10280
C           3.98080        -1.71890         0.63090
C           4.46200        -0.39630         1.29290
C           4.35030         0.86170         0.40220
C           5.08400         0.73040        -0.95380
C           6.59590         0.48210        -0.88380
C           4.24460        -2.91030         1.57370
C           4.80570         2.11660         1.16530
H           4.59050        -1.86600        -0.26520
H           5.51390        -0.54030         1.56910
H           3.28290         0.98750         0.16340
H           4.61820        -0.06540        -1.54530
H           4.90480         1.65800        -1.51290
H           7.02160         0.44630        -1.89300
H           7.11810         1.27550        -0.33860
H           6.83730        -0.46900        -0.39640
H           5.30380        -2.95900         1.85320
H           3.97860        -3.85550         1.08930
H           3.65860        -2.82420         2.49410
H           4.72220         3.00550         0.52980
H           4.19790         2.28530         2.05820
H           5.84940         2.03660         1.49070
H           2.90610         0.14100         2.37200
O           3.79890        -0.18780         2.55520


compound tris-epi-1 (2R,5S,7S,11R,12R,15S,16R,17S-1) - conf 17

0  1
C           0.09210         0.74380        -0.73160
C          -0.52340         1.90620         0.06180
C          -2.94740         1.77840         0.59660
C          -4.37110         1.80480         0.00690
C          -4.66750         0.36960        -0.46530
C          -5.12970        -0.63060         0.58550
C          -4.56240        -2.04330         0.32620
C          -3.07940        -2.20930         0.60930
C          -2.22470        -2.46140        -0.39690
C          -0.74710        -2.76880        -0.31550
C           0.11380        -1.64910        -0.94860
C           1.61270        -1.93630        -0.93510
C           2.29050        -1.89590         0.22340
C           0.14870         3.25370        -0.23120
C           1.60050         3.40440         0.26440
C           2.18540         4.72580        -0.25380
C           1.70790         3.32960         1.79400
C          -4.59900         2.83980        -1.09880
C          -6.67480        -0.63510         0.56080
C          -2.68100        -2.09500         2.06180
C          -0.47200        -4.12410        -0.99440
C           2.19070        -2.27150        -2.28690
H          -0.48050         1.65870         1.12340
H          -5.01630         2.01620         0.86380
H          -4.80900        -0.26750         1.56690
H          -4.78130        -2.31820        -0.71050
H          -5.12020        -2.73940         0.96750
H          -2.63410        -2.50450        -1.40820
H          -0.43180        -2.84350         0.73020
H          -0.21310        -1.46790        -1.97720
H           1.72540        -1.63390         1.11960
H           0.11420         3.42430        -1.31390
H          -0.47060         4.03000         0.23480
H           2.19560         2.58610        -0.16250
H           1.62100         5.58410         0.13230
H           3.22790         4.84630         0.06130
H           2.15850         4.77430        -1.34830
H           2.74430         3.47630         2.11760
H           1.37590         2.36380         2.18980
H           1.09950         4.11030         2.26820
H          -5.66570         2.89030        -1.33660
H          -4.27430         3.83240        -0.77480
H          -4.07460         2.58060        -2.02270
H          -7.05620        -1.28650         1.35310
H          -7.08630         0.36710         0.72070
H          -7.04450        -1.00620        -0.40100
H          -3.35210        -2.68880         2.69520
H          -1.65820        -2.42620         2.25200
H          -2.75520        -1.05700         2.40820
H          -0.73250        -4.09770        -2.05880
H          -1.07990        -4.90320        -0.52380
H           0.57790        -4.41740        -0.90460
H           1.61010        -3.06100        -2.77880
H           3.22890        -2.60420        -2.23610
H           2.14300        -1.39360        -2.94410
H          -2.17030         2.11020        -1.26520
N          -1.94310         1.94210        -0.29280
O          -0.21380        -0.43620        -0.18230
O          -4.55670         0.06710        -1.64510
O          -2.76010         1.58240         1.80430
O           0.72250         0.87920        -1.76720
C           3.74800        -2.20530         0.47210
C           4.50970        -1.00500         1.10390
C           4.59270         0.26380         0.22100
C           5.32900        -0.01060        -1.10830
C           5.36270         1.17670        -2.07710
C           3.87170        -3.44740         1.37750
C           5.25470         1.41340         0.99730
H           4.24370        -2.43950        -0.47320
H           5.53390        -1.34420         1.31060
H           3.56000         0.55940        -0.02240
H           6.35780        -0.32810        -0.88430
H           4.85460        -0.85100        -1.62460
H           5.82640         0.88450        -3.02610
H           4.35000         1.53280        -2.30210
H           5.93430         2.02290        -1.68310
H           4.92480        -3.69340         1.55860
H           3.39680        -4.31700         0.91170
H           3.39470        -3.28020         2.34840
H           5.22860         2.34810         0.43000
H           4.75580         1.58900         1.95320
H           6.30710         1.18370         1.21060
H           3.12440        -0.24920         2.27670
O           3.97140        -0.70180         2.40470


compound tris-epi-1 (2R,5S,7S,11R,12R,15S,16R,17S-1) - conf 18

0  1
C          -0.30580         0.75910        -1.07770
C          -0.77650         1.95850        -0.24440
C          -3.08380         1.77460         0.65350
C          -4.57730         1.69630         0.28530
C          -4.84580         0.22090        -0.07070
C          -5.11090        -0.74030         1.08000
C          -4.52690        -2.14520         0.81140
C          -3.01390        -2.24690         0.90120
C          -2.28870        -2.52690        -0.19540
C          -0.79750        -2.75150        -0.30120
C          -0.11360        -1.63120        -1.11900
C           1.39500        -1.79090        -1.28940
C           2.20210        -1.60500        -0.23350
C          -0.13260         3.27380        -0.69730
C           1.39550         3.35420        -0.50570
C           1.93330         4.63580        -1.15660
C           1.80770         3.28170         0.97150
C          -5.03370         2.65110        -0.82160
C          -6.64270        -0.79980         1.27700
C          -2.43260        -2.03250         2.27920
C          -0.52460        -4.12890        -0.93380
C           1.83610        -2.14990        -2.68590
H          -0.56900         1.75320         0.80600
H          -5.10130         1.91810         1.21890
H          -4.67100        -0.31290         1.98640
H          -4.87030        -2.48000        -0.17260
H          -4.96690        -2.82540         1.55350
H          -2.82550        -2.64630        -1.13870
H          -0.33850        -2.73570         0.69240
H          -0.58700        -1.55520        -2.10250
H           1.73360        -1.33970         0.71620
H          -0.37460         3.42730        -1.75590
H          -0.61420         4.08450        -0.13660
H           1.84990         2.49890        -1.02270
H           1.50710         5.52850        -0.68140
H           3.02320         4.69790        -1.06150
H           1.68780         4.67720        -2.22400
H           2.89610         3.35300         1.07190
H           1.49980         2.34270         1.44300
H           1.36420         4.10600         1.54450
H          -6.12530         2.63230        -0.89160
H          -4.72400         3.67690        -0.60360
H          -4.64360         2.36370        -1.80190
H          -6.88060        -1.41880         2.14740
H          -7.06970         0.19480         1.44380
H          -7.12850        -1.23660         0.39800
H          -3.01210        -2.58030         3.03270
H          -1.39160        -2.35220         2.35900
H          -2.46890        -0.97300         2.56000
H          -0.92990        -4.18820        -1.95070
H          -1.00420        -4.91270        -0.33930
H           0.54630        -4.34810        -0.97800
H           1.33970        -3.06430        -3.03340
H           2.91360        -2.30750        -2.76430
H           1.55350        -1.35460        -3.38730
H          -2.60990         2.11600        -1.30670
N          -2.23400         1.99900        -0.37400
O          -0.42130        -0.38510        -0.39850
O          -4.86780        -0.14120        -1.23860
O          -2.70700         1.60110         1.81960
O           0.06560         0.83890        -2.23730
C           3.70680        -1.72960        -0.16410
C           4.29810        -0.46690         0.51170
C           5.83580        -0.46190         0.69100
C           6.32460         0.80960         1.41850
C           5.75850         1.02210         2.82600
C           4.08520        -3.02100         0.59000
C           6.59430        -0.63440        -0.63460
H           4.11660        -1.79350        -1.17810
H           3.84180        -0.38670         1.50530
H           6.07980        -1.31660         1.33610
H           7.41900         0.75610         1.48310
H           6.09720         1.68540         0.79770
H           6.24240         1.87730         3.31130
H           4.68230         1.22390         2.81450
H           5.92640         0.14440         3.46230
H           5.16570        -3.19230         0.59180
H           3.61190        -3.88820         0.11850
H           3.74640        -2.98330         1.63240
H           7.67580        -0.60570        -0.46230
H           6.36690        -1.58590        -1.12520
H           6.35760         0.17140        -1.34060
H           4.12440         0.64710        -1.10230
O           3.85270         0.71940        -0.17520


compound tris-epi-1 (2R,5S,7S,11R,12R,15S,16R,17S-1) - conf 19

0  1
C           0.35690         0.77070         1.00290
C           0.83010         1.96110         0.15900
C           3.16380         1.79880        -0.67130
C           4.64670         1.73440        -0.26010
C           4.91700         0.26210         0.10790
C           5.21110        -0.70270        -1.03290
C           4.63120        -2.11040        -0.76930
C           3.12110        -2.22440        -0.88910
C           2.37620        -2.50490         0.19400
C           0.88510        -2.74160         0.27200
C           0.17760        -1.62070         1.06900
C          -1.33100        -1.79680         1.22230
C          -2.12950        -1.61350         0.15940
C           0.15400         3.27520         0.56590
C          -1.37360         3.31830         0.36040
C          -1.93320         4.63550         0.91450
C          -1.77820         3.13130        -1.10880
C           5.06340         2.69640         0.85600
C           6.74700        -0.75330        -1.19840
C           2.56600        -2.02410        -2.27990
C           0.61160        -4.11810         0.90630
C          -1.78060        -2.16580         2.61360
H           0.65590         1.73260        -0.89250
H           5.19540         1.95740        -1.17910
H           4.78710        -0.28260        -1.95010
H           4.95680        -2.43800         0.22320
H           5.09120        -2.79090        -1.49890
H           2.89500        -2.61450         1.14860
H           0.44480        -2.73490        -0.73020
H           0.63720        -1.52810         2.05760
H          -1.65500        -1.33170        -0.78260
H           0.38270         3.46770         1.62110
H           0.62420         4.07740        -0.01650
H          -1.81840         2.49640         0.93580
H          -1.52500         5.49740         0.37150
H          -3.02430         4.67000         0.81940
H          -1.68580         4.76230         1.97480
H          -2.86610         3.19520        -1.21920
H          -1.47030         2.15730        -1.50330
H          -1.33180         3.90730        -1.74370
H           6.15240         2.68400         0.96020
H           4.75510         3.71950         0.62370
H           4.64460         2.41140         1.82510
H           7.00630        -1.37520        -2.06070
H           7.17090         0.24320        -1.36190
H           7.21780        -1.18250        -0.30760
H           3.16040        -2.57880        -3.01680
H           1.52700        -2.34570        -2.37630
H           2.60670        -0.96750        -2.57080
H           0.99720        -4.16910         1.93120
H           1.10960        -4.90050         0.32520
H          -0.45810        -4.34630         0.93020
H          -1.26900        -3.06870         2.96850
H          -2.85550        -2.34490         2.68030
H          -1.52290        -1.36330         3.31660
H           2.63010         2.15570         1.27100
N           2.28280         2.02590         0.32900
O           0.48080        -0.38080         0.33740
O           4.91830        -0.09460         1.27760
O           2.82210         1.61120        -1.84600
O          -0.02090         0.86270         2.15950
C          -3.63090        -1.75800         0.07030
C          -4.24790        -0.44530        -0.47550
C          -5.78280        -0.45300        -0.67620
C          -6.22870         0.85400        -1.36680
C          -7.68430         0.86370        -1.84330
C          -3.97850        -2.97460        -0.81150
C          -6.55060        -0.70950         0.62960
H          -4.04280        -1.93210         1.07040
H          -3.79020        -0.24450        -1.45330
H          -6.00490        -1.27470        -1.37010
H          -6.05900         1.69710        -0.68530
H          -5.57530         1.02680        -2.23290
H          -7.90620         1.78660        -2.39110
H          -7.88910         0.02310        -2.51770
H          -8.39400         0.80250        -1.01160
H          -5.05380        -3.17580        -0.82590
H          -3.47810        -3.87210        -0.43400
H          -3.64880        -2.82050        -1.84610
H          -7.63010        -0.73770         0.45420
H          -6.27530        -1.66530         1.08690
H          -6.36080         0.08160         1.36560
H          -4.10280         0.48610         1.25300
O          -3.83900         0.67110         0.33920


compound tris-epi-1 (2R,5S,7S,11R,12R,15S,16R,17S-1) - conf 20

0  1
C          -0.05090         0.81380        -0.86860
C          -0.65670         1.96560        -0.05340
C          -3.03710         1.72010         0.61590
C          -4.49100         1.67900         0.10730
C          -4.74090         0.23200        -0.35630
C          -5.11380        -0.79050         0.70870
C          -4.48700        -2.17350         0.42640
C          -2.98930        -2.26990         0.66060
C          -2.15730        -2.48340        -0.37320
C          -0.66550        -2.72440        -0.34220
C           0.11980        -1.57650        -1.02030
C           1.63180        -1.78730        -1.04980
C           2.33680        -1.72790         0.09200
C          -0.04290         3.32630        -0.40480
C           1.44000         3.50600        -0.02480
C           1.96060         4.83500        -0.58970
C           1.66580         3.43810         1.49240
C          -4.83090         2.70400        -0.97880
C          -6.65670        -0.87190         0.73980
C          -2.54990        -2.13860         2.09980
C          -0.35550        -4.07230        -1.02120
C           2.19100        -2.08660        -2.41790
H          -0.54380         1.73580         1.00670
H          -5.09690         1.85590         1.00000
H          -4.77580        -0.41200         1.67830
H          -4.72630        -2.45670        -0.60360
H          -4.98950        -2.89690         1.08320
H          -2.59780        -2.54600        -1.37040
H          -0.30950        -2.77510         0.69170
H          -0.24860        -1.43240        -2.04040
H           1.78380        -1.50820         1.00660
H          -0.16480         3.48780        -1.48260
H          -0.64060         4.09260         0.10400
H           2.01380         2.69640        -0.49590
H           1.41690         5.68570        -0.15940
H           3.02350         4.97090        -0.36100
H           1.84380         4.88090        -1.67850
H           2.72050         3.60630         1.73620
H           1.38370         2.46750         1.91430
H           1.08000         4.20860         2.00960
H          -5.91060         2.70380        -1.15530
H          -4.53590         3.71050        -0.66980
H          -4.34860         2.47090        -1.93210
H          -6.97640        -1.53990         1.54540
H          -7.11170         0.10880         0.91440
H          -7.04180        -1.26260        -0.20810
H          -3.16550        -2.77160         2.75150
H          -1.50440        -2.41190         2.25500
H          -2.67130        -1.10790         2.45430
H          -0.66010        -4.06730        -2.07420
H          -0.90670        -4.87440        -0.52050
H           0.70970        -4.31580        -0.97300
H           1.66940        -2.93450        -2.87860
H           3.25660        -2.32230        -2.40110
H           2.03830        -1.22790        -3.08410
H          -2.38440         2.11290        -1.28180
N          -2.09480         1.95220        -0.32480
O          -0.23720        -0.36440        -0.26510
O          -4.66450        -0.06350        -1.54060
O          -2.77200         1.51600         1.80750
O           0.47460         0.95310        -1.96080
C           3.80960        -1.99320         0.29960
C           4.51630        -0.87050         1.10740
C           4.53010         0.52050         0.43730
C           5.09440         0.51780        -1.00300
C           6.54120         0.03380        -1.16090
C           3.99820        -3.34900         1.01180
C           5.26180         1.54160         1.32420
H           4.31620        -2.05680        -0.66730
H           5.55250        -1.19480         1.26480
H           3.47930         0.84010         0.35800
H           4.44360        -0.08260        -1.64840
H           5.02290         1.54490        -1.38420
H           6.85370         0.10560        -2.20880
H           7.24200         0.63390        -0.57070
H           6.66290        -1.01170        -0.85680
H           5.06250        -3.56040         1.17020
H           3.57670        -4.16460         0.41550
H           3.50620        -3.35450         1.98950
H           5.26040         2.53280         0.85720
H           4.78970         1.62930         2.30620
H           6.30690         1.25500         1.49000
H           3.13510        -0.29820         2.38390
O           3.97310        -0.78160         2.43950
