# Supplementary material for: Bioactivity and Metabolome Mining of Deep-Sea Sediment-Derived Microorganisms Reveal New Hybrid PKS-NRPS Macrolactone from Aspergillus versicolor PS108-62
Source: Mar Drugs. 2023 Jan 28;21(2):95. doi: 10.3390/md21020095 (PMC9961484; doi:10.3390/md21020095)
Supplement: Supplementary file 1 [file marinedrugs-21-00095-s001.zip › compounds1m.txt]

Model compound RRR-1m - optimized conf 01

0  1
C           0.76440         0.65720        -0.73690
C          -0.19920         1.69200        -0.15110
C          -2.44700         0.81980         0.37150
C          -3.65110         0.05200        -0.20310
C          -3.36450        -1.45530        -0.00560
C          -2.38310        -2.12300        -0.97370
C          -1.49020        -3.18910        -0.28950
C          -0.31580        -2.64190         0.51030
C           0.88660        -2.56140        -0.08420
C           2.20620        -2.08410         0.47530
C           2.64820        -0.76310        -0.21050
C           4.00940        -0.23850         0.19630
C           4.94870        -0.09360        -0.75160
C           6.36510         0.37870        -0.59650
C           0.17680         3.10200        -0.64630
C          -0.74090         4.23380        -0.14630
C          -0.76810         4.33850         1.38600
C          -0.31660         5.56520        -0.78370
C          -4.94380         0.47480         0.49590
C          -3.23250        -2.76510        -2.09490
C          -0.60310        -2.24090         1.93740
C           3.27770        -3.17530         0.28460
C           4.19210         0.08400         1.65920
H          -0.16340         1.64110         0.93650
H          -3.70800         0.23810        -1.28400
H          -1.73600        -1.36250        -1.42500
H          -1.10280        -3.84210        -1.07900
H          -2.13510        -3.80210         0.35070
H           0.95180        -2.89440        -1.12210
H           2.10570        -1.87530         1.54510
H           2.59980        -0.88170        -1.29530
H           4.66870        -0.35140        -1.77340
H           1.21000         3.30260        -0.33050
H           0.18390         3.09050        -1.74390
H          -1.76000         4.00540        -0.48710
H           7.06780        -0.39340        -0.93460
H           6.54890         1.26060        -1.22290
H           6.62510         0.63700         0.43190
H          -1.38430         5.18710         1.70150
H          -1.18430         3.44000         1.85040
H           0.24120         4.49800         1.78640
H          -0.32150         5.50860        -1.87780
H           0.69590         5.84680        -0.46950
H          -0.99140         6.37470        -0.48680
H          -5.15320         1.53230         0.31140
H          -5.78710        -0.11940         0.13590
H          -4.84490         0.31890         1.57030
H          -2.58260        -3.20010        -2.85990
H          -3.86520        -3.55770        -1.68390
H          -3.88420        -2.03410        -2.58570
H          -1.07680        -3.07080         2.47550
H           0.29650        -1.95160         2.48380
H          -1.30220        -1.39900         1.99340
H           2.96170        -4.10010         0.77510
H           4.24410        -2.87560         0.69890
H           3.42660        -3.39680        -0.77860
H           4.17030        -0.82350         2.27540
H           3.37790         0.72550         2.01120
H           5.13550         0.59410         1.85890
H          -1.65110         1.02280        -1.51480
N          -1.54790         1.29180        -0.54500
O           1.66870         0.26490         0.16770
O          -3.94240        -2.09180         0.85240
O          -2.30860         0.97070         1.58070
O           0.68750         0.26440        -1.88580


Model compound RRR-1m - optimized conf 02

0  1
C          -0.72260         0.59700         0.67500
C          -0.11930         1.85590         0.04320
C           2.26690         1.58050        -0.53230
C           3.66890         1.29660         0.03640
C           3.88180        -0.23370        -0.01100
C           3.15510        -1.08240         1.03680
C           2.63560        -2.42670         0.46720
C           1.36490        -2.33490        -0.36690
C           0.18330        -2.55360         0.23430
C          -1.20760        -2.54610        -0.35420
C          -2.04410        -1.37620         0.22770
C          -3.48860        -1.31760        -0.22400
C          -4.45310        -1.37020         0.70850
C          -5.94120        -1.35380         0.51250
C          -0.83370         3.11930         0.55900
C          -2.33450         3.21800         0.22050
C          -2.94670         4.43900         0.92270
C          -2.59070         3.27450        -1.29310
C           4.73630         2.03910        -0.76870
C           4.15960        -1.33150         2.18520
C           1.54290        -2.01270        -1.83120
C          -1.90050        -3.89350        -0.07100
C          -3.72190        -1.20170        -1.71060
H          -0.16770         1.78510        -1.04280
H           3.69280         1.59790         1.09260
H           2.30380        -0.52150         1.43840
H           2.44930        -3.08850         1.31990
H           3.44560        -2.87440        -0.12010
H           0.20180        -2.78590         1.30120
H          -1.15440        -2.40010        -1.43760
H          -1.99260        -1.39980         1.31850
H          -4.13590        -1.44100         1.74930
H          -0.70780         3.15520         1.64870
H          -0.30490         3.98750         0.14620
H          -2.83540         2.32210         0.61480
H          -6.39310        -2.26750         0.91890
H          -6.39370        -0.51580         1.05740
H          -6.23900        -1.27380        -0.53480
H          -2.48430         5.36800         0.56760
H          -4.02160         4.50820         0.72600
H          -2.80640         4.39000         2.00780
H          -2.24380         2.37160        -1.80380
H          -2.08040         4.13400        -1.74450
H          -3.66090         3.37770        -1.50070
H           4.59950         3.12100        -0.68370
H           5.73590         1.78070        -0.41130
H           4.66200         1.75740        -1.81930
H           3.67600        -1.87960         2.99910
H           5.00820        -1.92070         1.82460
H           4.55070        -0.39520         2.59810
H           2.26730        -2.70000        -2.28440
H           0.61040        -2.08310        -2.39440
H           1.93700        -1.00170        -1.98180
H          -2.90640        -3.93410        -0.49800
H          -1.99050        -4.06850         1.00740
H          -1.31160        -4.71310        -0.49190
H          -3.10990        -0.39730        -2.13070
H          -4.76510        -0.99480        -1.95380
H          -3.43750        -2.12330        -2.23360
H           1.51180         1.77090         1.37240
N           1.29960         1.87640         0.38940
O          -1.41240        -0.12530        -0.21710
O           4.64160        -0.73370        -0.81610
O           2.04700         1.52750        -1.73660
O          -0.57000         0.31990         1.84950


Model compound RRR-1m - optimized conf 03

0  1
C          -0.75660         0.63420         0.71280
C           0.17510         1.69770         0.12530
C           2.43820         0.84930        -0.37890
C           3.64680         0.10130         0.21180
C           3.38610        -1.41020         0.01230
C           2.40740        -2.09250         0.97270
C           1.53800        -3.17380         0.28170
C           0.35730        -2.64510        -0.52150
C          -0.84640        -2.57930         0.07190
C          -2.17190        -2.11890        -0.48750
C          -2.63100        -0.80480         0.20080
C          -4.00160        -0.30050        -0.19950
C          -4.93870        -0.17020         0.75290
C          -6.36290         0.28030         0.60440
C          -0.25980         3.09650         0.61860
C           0.17500         4.28480        -0.26280
C          -0.40200         5.58760         0.31170
C           1.69490         4.39650        -0.45040
C           4.94060         0.54380        -0.47330
C           3.25770        -2.71960         2.10180
C           0.64130        -2.24290        -1.94880
C          -3.22870        -3.22470        -0.29850
C          -4.19590         0.01970        -1.66130
H           0.14140         1.64720        -0.96410
H           3.68830         0.28970         1.29300
H           1.74450        -1.34200         1.41770
H           1.15900        -3.83590         1.06760
H           2.19710        -3.77300        -0.35710
H          -0.90760        -2.91120         1.11050
H          -2.07420        -1.90670        -1.55690
H          -2.57550        -0.92320         1.28530
H          -4.65020        -0.42450         1.77320
H          -1.35580         3.10570         0.67850
H           0.10230         3.23130         1.64650
H          -0.27260         4.12960        -1.25580
H          -6.63130         0.53590        -0.42250
H          -7.05210        -0.50320         0.94420
H          -6.55780         1.15830         1.23290
H           0.01900         5.79940         1.30210
H          -0.16750         6.43890        -0.33570
H          -1.49140         5.53620         0.41720
H           2.10350         3.53850        -0.98920
H           2.20750         4.47240         0.51610
H           1.93890         5.29610        -1.02590
H           5.78930        -0.03600        -0.10230
H           4.85660         0.38390        -1.54840
H           5.13070         1.60490        -0.28850
H           3.90630        -3.50260         1.69720
H           3.89360        -1.97760         2.59690
H           2.60850        -3.16380         2.86210
H           1.12190        -3.06940        -2.48610
H          -0.26080        -1.96200        -2.49570
H           1.33340        -1.39540        -2.00530
H          -4.19910        -2.93780        -0.71260
H          -3.37480        -3.44960         0.76430
H          -2.89990        -4.14450        -0.79000
H          -3.39420         0.67520        -2.01620
H          -5.14860         0.51370        -1.85690
H          -4.16110        -0.88690        -2.27810
H           1.62810         1.06580         1.49640
N           1.53230         1.33150         0.52470
O          -1.67010         0.23940        -0.18150
O           3.98040        -2.03750        -0.84120
O           2.30700         0.98770        -1.59060
O          -0.65470         0.22890         1.85530


Model compound RRR-1m - optimized conf 04

0  1
C          -0.82110         0.65470         0.61170
C          -0.18430         1.87660        -0.06040
C           2.20580         1.52710        -0.63270
C           3.61880         1.30990        -0.05710
C           3.87890        -0.21140        -0.00290
C           3.17990        -1.00930         1.10160
C           2.68360        -2.39380         0.61670
C           1.43420        -2.36870        -0.25250
C           0.23840        -2.55080         0.33220
C          -1.13300        -2.59690        -0.29720
C          -2.00530        -1.41330         0.19380
C          -3.43070        -1.40340        -0.32000
C          -4.43380        -1.43350         0.57220
C          -5.91200        -1.45720         0.31190
C          -0.80240         3.21090         0.40350
C          -2.20140         3.55950        -0.14550
C          -3.32520         2.68500         0.43170
C          -2.49670         5.04500         0.11690
C           4.66040         2.02960        -0.91510
C           4.19550        -1.16800         2.25540
C           1.64630        -2.14760        -1.73140
C          -1.81450        -3.93890         0.03610
C          -3.60090        -1.35900        -1.81920
H          -0.24060         1.77470        -1.14500
H           3.64020         1.67960         0.97730
H           2.31850        -0.44250         1.47320
H           2.48130        -2.99550         1.50940
H           3.51010        -2.87480         0.08110
H           0.22840        -2.71030         1.41270
H          -1.04690        -2.50830        -1.38450
H          -1.99960        -1.38260         1.28560
H          -4.16100        -1.45040         1.62770
H          -0.82160         3.22580         1.50190
H          -0.09930         3.99010         0.08770
H          -2.17750         3.41120        -1.23530
H          -6.36310        -2.36250         0.73760
H          -6.40370        -0.60680         0.80030
H          -6.16500        -1.42800        -0.74970
H          -3.34820         2.75050         1.52590
H          -4.29900         3.02060         0.05880
H          -3.22150         1.63190         0.16020
H          -2.51540         5.25600         1.19300
H          -3.47140         5.32990        -0.29240
H          -1.73920         5.69270        -0.33710
H           4.58830         1.68060        -1.94540
H           4.49340         3.11040        -0.89770
H           5.66860         1.82210        -0.54900
H           3.73030        -1.68100         3.10240
H           5.05670        -1.75540         1.92300
H           4.56510        -0.20030         2.61200
H           2.41290        -2.83310        -2.11100
H           0.73610        -2.30060        -2.31420
H           2.00020        -1.13330        -1.94580
H          -2.80630        -4.01800        -0.41780
H          -1.93470        -4.05880         1.11910
H          -1.20120        -4.76960        -0.32350
H          -3.29020        -2.30220        -2.28580
H          -2.97500        -0.57080        -2.24950
H          -4.63370        -1.17070        -2.11580
H           1.45970         1.81180         1.26740
N           1.23830         1.83670         0.28170
O          -1.37110        -0.17660        -0.28560
O           4.65360        -0.74170        -0.77380
O           1.98260         1.42020        -1.83240
O          -0.78080         0.47690         1.81350


Model compound RRR-1m - optimized conf 05

0  1
C           0.74850         0.60790        -0.88040
C          -0.15370         1.67310        -0.25410
C          -2.38630         0.87290         0.42540
C          -3.63970         0.11920        -0.05440
C          -3.37500        -1.38820         0.17070
C          -2.47160        -2.10760        -0.83550
C          -1.55830        -3.17130        -0.17460
C          -0.32260        -2.62550         0.52810
C           0.83950        -2.59130        -0.14590
C           2.20270        -2.12770         0.31010
C           2.63100        -0.83650        -0.44270
C           4.04910        -0.36350        -0.15010
C           4.32770         0.23400         1.01790
C           5.64350         0.77620         1.49590
C           0.22190         3.06590        -0.79660
C          -0.63580         4.22720        -0.25930
C          -0.56000         4.35890         1.26930
C          -0.22450         5.53710        -0.94770
C          -4.87840         0.59250         0.70720
C          -3.40450        -2.76600        -1.87820
C          -0.50560        -2.17480         1.95740
C           3.22990        -3.25900         0.11260
C           5.03790        -0.61430        -1.26180
H          -0.05040         1.63960         0.82980
H          -3.75700         0.27600        -1.13510
H          -1.83980        -1.37660        -1.35220
H          -1.23750        -3.85860        -0.96470
H          -2.17280        -3.74770         0.52660
H           0.82880        -2.95940        -1.17410
H           2.18470        -1.86620         1.37350
H           2.50060        -0.98220        -1.51870
H           3.50060         0.37280         1.71310
H           1.27750         3.24630        -0.55020
H           0.15850         3.03660        -1.89210
H          -1.67980         4.01690        -0.52870
H           5.93440         0.30390         2.44270
H           6.45860         0.62740         0.78480
H           5.56810         1.85220         1.69820
H           0.47670         4.50130         1.59990
H          -1.13490         5.22730         1.60820
H          -0.96530         3.47880         1.77660
H          -0.86000         6.36730        -0.62240
H          -0.30270         5.46200        -2.03790
H           0.81250         5.80000        -0.70560
H          -5.07450         1.64920         0.50460
H          -5.75490         0.00920         0.41520
H          -4.71880         0.46410         1.77800
H          -4.07170        -2.03660        -2.35010
H          -2.81430        -3.23940        -2.66840
H          -4.02500        -3.53080        -1.40130
H           0.43320        -1.88000         2.42980
H          -1.19030        -1.32280         2.03390
H          -0.94930        -2.98090         2.55420
H           2.91170        -4.14950         0.66160
H           4.22010        -2.96940         0.47490
H           3.31670        -3.53860        -0.94400
H           6.05560        -0.32320        -0.99700
H           4.75210        -0.05650        -2.16310
H           5.05890        -1.67330        -1.54530
H          -1.70100         1.00660        -1.51020
N          -1.53280         1.29700        -0.55570
O           1.70400         0.21700        -0.02920
O          -3.91170        -1.98530         1.08210
O          -2.17220         1.05280         1.61950
O           0.59050         0.19560        -2.01420


Model compound RRR-1m - optimized conf 06

0  1
C           0.75290         0.71870        -0.77670
C          -0.26400         1.71690        -0.21490
C          -2.45110         0.72140         0.33580
C          -3.60210        -0.14090        -0.21290
C          -3.21970        -1.61900         0.03600
C          -2.19760        -2.25540        -0.91070
C          -1.23960        -3.23930        -0.19200
C          -0.09800        -2.59180         0.58010
C           1.09400        -2.45850        -0.02570
C           2.38390        -1.87850         0.50510
C           2.73340        -0.55510        -0.22810
C           4.06130         0.06910         0.14660
C           4.98090         0.24280        -0.81570
C           6.36530         0.80980        -0.69130
C           0.07070         3.12950        -0.73750
C          -0.73650         4.31370        -0.15290
C          -2.16580         4.42370        -0.70740
C          -0.73440         4.32710         1.38350
C          -4.92090         0.22110         0.47150
C          -3.00450        -2.98750        -2.00790
C          -0.40310        -2.15760         1.99360
C           3.52260        -2.90370         0.33950
C           4.23580         0.45030         1.59630
H          -0.22360         1.69240         0.87360
H          -3.66840         0.00450        -1.29950
H          -1.60010        -1.47110        -1.38860
H          -0.81570        -3.89690        -0.95850
H          -1.84420        -3.86570         0.47410
H           1.17420        -2.82420        -1.05150
H           2.27850        -1.64120         1.56850
H           2.68300        -0.71270        -1.30780
H           4.70930        -0.06610        -1.82550
H           1.13230         3.29670        -0.51180
H          -0.01310         3.12570        -1.83180
H          -0.19720         5.21080        -0.49010
H           6.48660         1.68010        -1.34830
H           6.61690         1.11860         0.32520
H           7.11330         0.07330        -1.01120
H          -2.80140         3.60800        -0.35400
H          -2.62540         5.36530        -0.38770
H          -2.17200         4.40610        -1.80310
H           0.28400         4.26520         1.78450
H          -1.31180         3.49180         1.79350
H          -1.18140         5.25360         1.75910
H          -4.81450         0.10820         1.55060
H          -5.19810         1.25610         0.25130
H          -5.72340        -0.43790         0.13170
H          -3.70190        -2.31630        -2.52100
H          -2.32840        -3.40490        -2.75980
H          -3.58500        -3.80490        -1.56940
H          -1.15450        -1.36080         2.02390
H          -0.81960        -2.99560         2.56530
H           0.47910        -1.79130         2.52200
H           3.27120        -3.83020         0.86300
H           4.47080        -2.52850         0.73420
H           3.67740        -3.15020        -0.71730
H           5.14620         1.02580         1.76930
H           4.27750        -0.43610         2.24140
H           3.38520         1.04960         1.93630
H          -1.67380         0.92790        -1.55730
N          -1.58730         1.22860        -0.59510
O           1.69340         0.42040         0.12710
O          -3.75550        -2.26080         0.91710
O          -2.32340         0.91790         1.54000
O           0.68530         0.27700        -1.90820


Model compound RRR-1m - optimized conf 07

0  1
C          -0.76210         0.69830         0.72630
C          -0.09610         1.94160         0.12660
C           2.26790         1.54220        -0.50890
C           3.67840         1.22900         0.02600
C           3.87100        -0.30270        -0.02460
C           3.14750        -1.14150         1.03280
C           2.58670        -2.46800         0.46310
C           1.32610        -2.33280        -0.37980
C           0.13300        -2.50200         0.21400
C          -1.24940        -2.45000        -0.39070
C          -2.06540        -1.27040         0.19770
C          -3.49830        -1.17110        -0.28470
C          -4.48560        -1.22190         0.62420
C          -5.96800        -1.17200         0.39320
C          -0.66280         3.25820         0.69800
C          -2.10200         3.66130         0.30240
C          -2.29630         3.72870        -1.22020
C          -3.19380         2.80740         0.96680
C           4.73780         1.95810        -0.80150
C           4.16590        -1.42100         2.16110
C           1.52510        -2.02460        -1.84490
C          -1.97870        -3.78440        -0.13690
C          -3.69470        -1.02270        -1.77400
H          -0.17010         1.91280        -0.96010
H           3.73150         1.52800         1.08190
H           2.31550        -0.56440         1.45190
H           2.37280        -3.12130         1.31600
H           3.38420        -2.94430        -0.11880
H           0.13330        -2.73070         1.28190
H          -1.17820        -2.28950        -1.47080
H          -2.03870        -1.31600         1.28870
H          -4.19460        -1.31950         1.67030
H          -0.58780         3.21390         1.79220
H           0.02210         4.04630         0.36390
H          -2.21950         4.68330         0.69010
H          -6.41720        -0.33780         0.94630
H          -6.23860        -1.06290        -0.65880
H          -6.44660        -2.08580         0.76770
H          -2.25910         2.73300        -1.67540
H          -3.27130         4.16210        -1.46610
H          -1.52650         4.34460        -1.69810
H          -4.18030         3.25040         0.79140
H          -3.04560         2.73800         2.04950
H          -3.22310         1.78990         0.56560
H           4.63450         1.68180        -1.85110
H           4.61960         3.04160        -0.71000
H           5.74130         1.68300        -0.46850
H           4.99710        -2.02200         1.78010
H           4.58140        -0.49630         2.57640
H           3.68620        -1.96850         2.97790
H           0.59880        -2.09180        -2.41850
H           1.92820        -1.01770        -1.99870
H           2.24850        -2.72170        -2.28380
H          -1.40490        -4.61150        -0.56380
H          -2.98010        -3.79370        -0.57630
H          -2.08600        -3.97370         0.93750
H          -3.04170        -0.23750        -2.16790
H          -4.72330        -0.76940        -2.03520
H          -3.43700        -1.94680        -2.30620
H           1.56460         1.74050         1.41740
N           1.32960         1.84010         0.43950
O          -1.39330        -0.02740        -0.20850
O           4.61420        -0.81320        -0.83870
O           2.02090         1.51540        -1.70860
O          -0.68090         0.41970         1.90690


Model compound RRR-1m - optimized conf 08

0  1
C           0.71430         0.58300        -0.79810
C           0.16450         1.83750        -0.11200
C          -2.19040         1.60710         0.59780
C          -3.62790         1.35140         0.10970
C          -3.86570        -0.17490         0.16620
C          -3.21860        -1.03340        -0.92490
C          -2.68670        -2.38660        -0.38880
C          -1.36420        -2.31640         0.36260
C          -0.22670        -2.55320        -0.31240
C           1.19840        -2.57020         0.18670
C           2.02190        -1.41470        -0.44580
C           3.50550        -1.42070        -0.09890
C           3.90720        -1.05980         1.12890
C           5.30660        -0.99040         1.66840
C           0.86510         3.10290        -0.64190
C           2.38570         3.17420        -0.39790
C           2.96220         4.42390        -1.07960
C           2.74260         3.15200         1.09590
C          -4.63330         2.11050         0.97660
C          -4.29560        -1.26430        -2.00950
C          -1.44290        -1.99450         1.83570
C           1.83900        -3.93920        -0.11330
C           4.41380        -1.84320        -1.22730
H           0.27250         1.74610         0.96810
H          -3.70670         1.65650        -0.94270
H          -2.38450        -0.48550        -1.37760
H          -2.56620        -3.05110        -1.25120
H          -3.46530        -2.82070         0.24900
H          -0.31710        -2.78510        -1.37580
H           1.22840        -2.40940         1.26960
H           1.89310        -1.42970        -1.53160
H           3.13420        -0.75650         1.83410
H           0.67090         3.16920        -1.72010
H           0.37640         3.96700        -0.17450
H           2.84990         2.29530        -0.86800
H           5.54540         0.03010         1.99350
H           5.41050        -1.62900         2.55470
H           6.06600        -1.29650         0.94600
H           4.04910         4.47300        -0.95680
H           2.74480         4.43210        -2.15310
H           2.53800         5.33760        -0.64600
H           2.43960         2.21730         1.57590
H           2.25760         3.97980         1.62740
H           3.82370         3.25640         1.23580
H          -4.50370         1.82390         2.02050
H          -4.48160         3.19000         0.88650
H          -5.65640         1.87180         0.67680
H          -4.69610        -0.32100        -2.39690
H          -3.87210        -1.81880        -2.85210
H          -5.12990        -1.84020        -1.59770
H          -1.81450        -0.97930         2.01260
H          -2.14430        -2.67420         2.33430
H          -0.47670        -2.07720         2.33680
H           2.85990        -3.99820         0.27410
H           1.86650        -4.13810        -1.19120
H           1.25010        -4.73470         0.35130
H           4.33150        -1.14430        -2.06970
H           4.13380        -2.83040        -1.61420
H           5.46320        -1.88960        -0.93210
H          -1.54100         1.78780        -1.34740
N          -1.27110         1.88180        -0.37760
O           1.44370        -0.16170         0.04310
O          -4.58480        -0.66380         1.01440
O          -1.90380         1.54990         1.78770
O           0.49480         0.32780        -1.96690


Model compound RRR-1m - optimized conf 10

0  1
C           0.66650         1.68930        -0.27340
C          -0.71740         1.96420         0.34650
C          -1.75050         0.11230        -0.89760
C          -2.65170        -1.13380        -0.83370
C          -2.28940        -2.10580         0.29050
C          -2.06550        -3.56180        -0.09720
C          -0.68360        -3.69750        -0.82840
C           0.53980        -3.12160        -0.13620
C           1.20560        -2.10180        -0.70320
C           2.47280        -1.45470        -0.19060
C           2.44270         0.08080        -0.36320
C           3.59170         0.79880         0.32220
C           4.41380         1.55980        -0.41510
C           5.61800         2.33260         0.03740
C          -1.35180         3.21870        -0.27300
C          -2.66160         3.68120         0.39080
C          -2.46080         4.14230         1.84290
C          -3.30290         4.80000        -0.44340
C          -4.13640        -0.72380        -0.67940
C          -2.27150        -4.51100         1.08760
C           0.96300        -3.77180         1.16380
C           3.70560        -2.03670        -0.91330
C           3.71080         0.59430         1.81470
H          -0.53450         2.12890         1.41450
H          -2.51900        -1.62050        -1.80250
H          -2.81610        -3.80270        -0.86400
H          -0.77290        -3.23460        -1.81650
H          -0.53560        -4.77260        -1.00350
H           0.82960        -1.70020        -1.64490
H           2.56980        -1.66070         0.87950
H           2.43660         0.33500        -1.42750
H           4.18710         1.65160        -1.47640
H          -0.60970         4.02410        -0.23250
H          -1.52180         3.01170        -1.33360
H          -3.35480         2.82840         0.39830
H           6.51340         2.00560        -0.50660
H           5.49480         3.40050        -0.18260
H           5.82360         2.22880         1.10500
H          -3.40620         4.48070         2.28020
H          -2.07570         3.34400         2.48650
H          -1.75410         4.97980         1.89280
H          -4.25690         5.12080        -0.01090
H          -3.49150         4.47230        -1.47110
H          -2.64790         5.67850        -0.49070
H          -4.41170        -0.01710        -1.46660
H          -4.79250        -1.59640        -0.76090
H          -4.30740        -0.25450         0.29230
H          -2.04090        -5.54050         0.79670
H          -1.64940        -4.24020         1.94040
H          -3.31240        -4.48080         1.42390
H           2.02190        -3.61910         1.38150
H           0.39240        -3.37330         2.01110
H           0.78560        -4.85240         1.13680
H           3.77960        -3.11300        -0.73470
H           4.63070        -1.56190        -0.57310
H           3.62890        -1.88420        -1.99570
H           4.14380        -0.38360         2.06220
H           2.72200         0.63230         2.28350
H           4.33420         1.35540         2.28710
H          -1.81810         0.27930         1.11620
N          -1.58560         0.78880         0.27030
O           1.16570         0.52220         0.19370
O          -2.20540        -1.72310         1.44930
O          -1.26870         0.47670        -1.96630
O           1.24720         2.43730        -1.02410


Model compound RRS-1m - optimized conf 01

0  1
C           1.07770         0.95440        -0.68350
C           0.06260         1.92320        -0.06630
C          -2.13590         0.95040         0.52330
C          -3.39890         0.27330        -0.06970
C          -2.93560        -0.98780        -0.82490
C          -3.12550        -2.37540        -0.21420
C          -1.84860        -3.23400        -0.37450
C          -0.62590        -2.78200         0.40480
C           0.54160        -2.61430        -0.23650
C           1.90370        -2.30570         0.33970
C           2.44820        -0.97120        -0.22050
C           3.83900        -0.58520         0.24250
C           4.78750        -0.37460        -0.68360
C           6.22570         0.00130        -0.47500
C           0.30660         3.35450        -0.56780
C          -0.69020         4.40960        -0.05470
C          -0.69200         4.52760         1.47730
C          -0.39380         5.76690        -0.70970
C          -4.46880         0.08880         1.00650
C          -4.32080        -3.05350        -0.91960
C          -0.81950        -2.60510         1.89360
C           2.87520        -3.45820         0.01530
C           4.03240        -0.45040         1.73340
H           0.13120         1.86260         1.01980
H          -3.77070         0.93920        -0.85720
H          -3.36640        -2.27260         0.84740
H          -1.60880        -3.29390        -1.44010
H          -2.11140        -4.25020        -0.04360
H           0.54300        -2.75900        -1.31860
H           1.83460        -2.20180         1.42690
H           2.41770        -0.99040        -1.31230
H           4.49510        -0.48310        -1.72790
H           1.32530         3.64310        -0.27220
H           0.30230         3.33630        -1.66380
H          -1.69490         4.09620        -0.37010
H           6.45490         0.94650        -0.98290
H           6.49710         0.11010         0.57710
H           6.88900        -0.75480        -0.91390
H          -1.37330         5.32160         1.80190
H          -1.01380         3.60030         1.96000
H           0.30840         4.78000         1.85150
H           0.59930         6.13340        -0.42240
H          -1.12580         6.52090        -0.40170
H          -0.41940         5.70020        -1.80290
H          -5.33320        -0.45600         0.61650
H          -4.07470        -0.43640         1.87800
H          -4.81300         1.06590         1.35460
H          -4.49030        -4.04960        -0.49960
H          -5.24540        -2.47930        -0.80400
H          -4.11830        -3.15800        -1.98970
H           0.12360        -2.59210         2.44270
H          -1.33150        -1.66120         2.11900
H          -1.43460        -3.41460         2.30600
H           2.49840        -4.39720         0.43040
H           3.87370        -3.27440         0.42160
H           2.97720        -3.59040        -1.06800
H           3.23620         0.16530         2.16460
H           4.98920         0.00670         1.99020
H           3.98730        -1.42510         2.23540
H          -1.42840         1.13710        -1.37590
N          -1.26960         1.42420        -0.41520
O           1.51770         0.06980         0.22870
O          -2.40720        -0.85470        -1.91760
O          -1.96620         1.05170         1.73360
O           1.39150         0.96930        -1.85560


Model compound RRS-1m - optimized conf 02

0  1
C          -1.20530        -0.58800        -0.62480
C          -0.69390        -1.87970         0.02620
C           1.70000        -1.85760         0.65900
C           3.14140        -1.84590         0.08500
C           3.29180        -0.57170        -0.76800
C           4.08360         0.62690        -0.24720
C           3.30880         1.94620        -0.47820
C           2.02290         2.11770         0.31080
C           0.88630         2.42300        -0.33490
C          -0.46840         2.75880         0.24310
C          -1.54120         1.76670        -0.26070
C          -2.95550         2.03500         0.21510
C          -3.92050         2.20100        -0.70290
C          -5.37770         2.48460        -0.48080
C          -1.46750        -3.10790        -0.47220
C          -2.97110        -3.12210        -0.13240
C          -3.64480        -4.33010        -0.79980
C          -3.23480        -3.12260         1.38140
C           4.16740        -2.06530         1.19680
C           5.44210         0.66390        -0.98050
C           2.14230         1.97030         1.81080
C          -0.85300         4.20150        -0.14230
C          -3.16050         2.07070         1.71030
H          -0.74720        -1.78080         1.11100
H           3.19570        -2.66550        -0.64110
H           4.27310         0.49810         0.82180
H           3.10400         2.03950        -1.54870
H           3.99370         2.76360        -0.20610
H           0.93020         2.48650        -1.42390
H          -0.43740         2.68400         1.33440
H          -1.52360         1.72870        -1.35230
H          -3.62910         2.12060        -1.75000
H          -1.34890        -3.16300        -1.56060
H          -0.98520        -3.99690        -0.04650
H          -3.41930        -2.21510        -0.56040
H          -5.66390         3.42880        -0.96150
H          -5.99720         1.70370        -0.93950
H          -5.64980         2.55380         0.57440
H          -3.49850        -4.31930        -1.88510
H          -3.23250        -5.27130        -0.41580
H          -4.72260        -4.33760        -0.60620
H          -2.77270        -3.99490         1.85970
H          -4.30970        -3.16260         1.58760
H          -2.84240        -2.22710         1.87360
H           4.02520        -1.36070         2.01780
H           4.04790        -3.06780         1.61550
H           5.18900        -1.97630         0.81660
H           6.03840         1.51080        -0.62740
H           6.02330        -0.24840        -0.81290
H           5.28700         0.77360        -2.05800
H           2.17490         0.91380         2.10480
H           3.06370         2.43970         2.17710
H           1.30520         2.42180         2.34620
H          -0.10490         4.90460         0.23410
H          -1.82950         4.48350         0.26150
H          -0.89900         4.31600        -1.23140
H          -4.21600         2.06670         1.98670
H          -2.70570         2.96310         2.15870
H          -2.68450         1.20310         2.17910
H           1.01370        -1.87450        -1.25770
N           0.73080        -1.98950        -0.29000
O          -1.14020         0.44520         0.23330
O           2.76090        -0.53640        -1.86740
O           1.48270        -1.77570         1.86180
O          -1.56790        -0.51660        -1.78110


Model compound RRS-1m - optimized conf 03

0  1
C           1.11900         0.65220        -0.59190
C           0.59160         1.91810         0.09380
C          -1.80540         1.80900         0.70840
C          -3.24140         1.75380         0.12280
C          -3.33320         0.49470        -0.75960
C          -4.05890        -0.75520        -0.26370
C          -3.21380        -2.02480        -0.52390
C          -1.92970        -2.15760         0.27600
C          -0.77300        -2.39540        -0.36290
C           0.58390        -2.70400         0.22560
C           1.63980        -1.67500        -0.23990
C           3.05070        -1.92170         0.25660
C           4.03600        -2.04820        -0.64660
C           5.49460        -2.30620        -0.40320
C           1.32940         3.18780        -0.36330
C           2.70770         3.43020         0.28490
C           3.73900         2.33640        -0.03320
C           3.24050         4.80850        -0.13550
C          -4.28360         1.90510         1.23090
C          -5.41420        -0.84950        -0.99780
C          -2.07430        -2.06090         1.77790
C           1.01100        -4.12810        -0.18500
C           3.22930        -1.98900         1.75440
H           0.64650         1.79830         1.17750
H          -3.32300         2.58710        -0.58470
H          -4.25400        -0.65970         0.80780
H          -2.99310        -2.07460        -1.59410
H          -3.85770        -2.88470        -0.28490
H          -0.80010        -2.42700        -1.45370
H           0.53630        -2.65390         1.31760
H           1.63790        -1.61280        -1.33040
H           3.76180        -1.95560        -1.69750
H           1.42990         3.15940        -1.45570
H           0.67680         4.03430        -0.12160
H           2.55950         3.44750         1.37530
H           6.10600        -1.50670        -0.83970
H           5.74950        -2.38540         0.65560
H           5.80750        -3.23760        -0.89200
H           4.71090         2.58880         0.40460
H           3.44910         1.35980         0.36540
H           3.87490         2.22570        -1.11470
H           2.53700         5.60740         0.12270
H           3.40810         4.84870        -1.21850
H           4.19400         5.02900         0.35580
H          -4.20800         2.90140         1.67380
H          -5.29790         1.78390         0.84000
H          -4.11930         1.18780         2.03650
H          -5.96480        -1.73340        -0.66160
H          -6.04240         0.02750        -0.81220
H          -5.25440        -0.92940        -2.07720
H          -2.97530        -2.58630         2.11800
H          -1.22220        -2.48510         2.31190
H          -2.16420        -1.01630         2.10130
H           1.98930        -4.39340         0.22560
H           1.07350        -4.21800        -1.27550
H           0.27670        -4.85800         0.16680
H           4.27890        -1.95670         2.05090
H           2.79770        -2.90830         2.17030
H           2.71550        -1.15090         2.23610
H          -1.10430         1.87460        -1.20310
N          -0.83540         1.99130        -0.23130
O           1.20890        -0.37120         0.27660
O          -2.80720         0.51150        -1.86170
O          -1.59390         1.71460         1.91140
O           1.35990         0.58920        -1.77960


Model compound RRS-1m - optimized conf 04

0  1
C           1.33660         1.00910        -0.72520
C           0.30320         1.98800        -0.14770
C          -1.83570         1.05110         0.67270
C          -3.20060         0.45920         0.22490
C          -2.94640        -0.78750        -0.64370
C          -3.29590        -2.18330        -0.13020
C          -2.14770        -3.18060        -0.41540
C          -0.83660        -2.88390         0.28770
C           0.28570        -2.74220        -0.43340
C           1.69420        -2.50930         0.05570
C           2.25480        -1.18050        -0.50100
C           3.68650        -0.86540        -0.07470
C           3.93670        -0.53360         1.20030
C           5.25330        -0.17540         1.82700
C           0.48240         3.39120        -0.74300
C          -0.47980         4.46210        -0.19740
C          -0.34620         4.66140         1.32070
C          -0.26130         5.78620        -0.94440
C          -4.13250         0.29390         1.42530
C          -4.59860        -2.64290        -0.82000
C          -0.90180        -2.78200         1.79540
C           2.59640        -3.69250        -0.34560
C           4.70590        -0.93850        -1.18260
H           0.44240         2.00040         0.93640
H          -3.62810         1.18790        -0.47520
H          -3.47560        -2.13690         0.94700
H          -1.98870        -3.22090        -1.49690
H          -2.50560        -4.17240        -0.10090
H           0.19870        -2.82310        -1.51860
H           1.70870        -2.42210         1.14680
H           2.20400        -1.19240        -1.59490
H           3.08430        -0.48900         1.87850
H           1.51910         3.70140        -0.56050
H           0.38250         3.32250        -1.83290
H          -1.50550         4.12580        -0.40370
H           5.22430         0.84250         2.23630
H           5.47460        -0.84150         2.67070
H           6.09190        -0.23010         1.13000
H          -0.61440         3.76010         1.87950
H           0.68100         4.93860         1.58980
H          -1.00370         5.46800         1.66290
H          -0.97180         6.54950        -0.61000
H          -0.38460         5.66290        -2.02600
H           0.74930         6.17450        -0.76800
H          -5.08220        -0.16070         1.12900
H          -3.67460        -0.30990         2.21070
H          -4.34520         1.27200         1.86300
H          -5.43540        -1.97040        -0.60540
H          -4.46050        -2.67710        -1.90470
H          -4.87540        -3.64340        -0.47350
H           0.07170        -2.92120         2.26890
H          -1.27200        -1.79910         2.11400
H          -1.58290        -3.53560         2.20910
H           3.61680        -3.55930         0.02440
H           2.63790        -3.80790        -1.43510
H           2.20030        -4.62380         0.06860
H           5.72310        -0.74390        -0.83850
H           4.45550        -0.20340        -1.95620
H           4.70070        -1.92450        -1.66390
H          -1.32150         1.17140        -1.28760
N          -1.04220         1.45840        -0.35520
O           1.33610        -0.14610        -0.03740
O          -2.46930        -0.63910        -1.75920
O          -1.54650         1.16900         1.85800
O           2.04720         1.24050        -1.68130


Model compound RRS-1m - optimized conf 05

0  1
C           1.05400         1.44050        -0.33350
C          -0.20300         2.05260         0.31450
C          -1.69570         0.41920        -0.76370
C          -2.87860        -0.55390        -0.58310
C          -2.67590        -1.53350         0.57490
C          -2.72180        -3.03030         0.28830
C          -1.48440        -3.45940        -0.54980
C          -0.14260        -3.14310         0.08390
C           0.74820        -2.37830        -0.56680
C           2.14050        -2.00880        -0.11050
C           2.44140        -0.51390        -0.36390
C           3.74120        -0.03200         0.25500
C           4.68000         0.50160        -0.54050
C           6.03710         1.01590        -0.15850
C          -0.57280         3.38030        -0.36440
C          -1.70750         4.16630         0.31730
C          -1.32870         4.65530         1.72400
C          -2.12740         5.34990        -0.56690
C          -4.19370         0.23350        -0.37180
C          -4.03130        -3.46170        -0.39570
C           0.08360        -3.75210         1.44910
C           3.19280        -2.88200        -0.82440
C           3.86700        -0.19210         1.75240
H           0.06490         2.23220         1.36190
H          -2.93260        -1.09210        -1.53100
H          -2.66840        -3.51000         1.27070
H          -1.54210        -3.00620        -1.54600
H          -1.57250        -4.54610        -0.69740
H           0.46720        -1.98870        -1.54620
H           2.22170        -2.18160         0.96670
H           2.45440        -0.31590        -1.43990
H           4.44030         0.59320        -1.59900
H           0.33190         3.99710        -0.40920
H          -0.84170         3.15580        -1.40080
H          -2.57280         3.49530         0.41270
H           6.25400         0.91670         0.90720
H           6.82150         0.48050        -0.70840
H           6.13730         2.07470        -0.42850
H          -1.09550         3.83040         2.40590
H          -0.45180         5.31320         1.68590
H          -2.14930         5.22370         2.17480
H          -2.95980         5.90400        -0.11970
H          -2.44110         5.01310        -1.56050
H          -1.29600         6.05230        -0.70250
H          -5.05780        -0.43740        -0.39590
H          -4.18400         0.74600         0.59290
H          -4.31710         0.97570        -1.16500
H          -4.13920        -3.02190        -1.39240
H          -4.04400        -4.54960        -0.51520
H          -4.90700        -3.18240         0.19850
H           1.12590        -3.70580         1.76790
H          -0.51930        -3.24190         2.21020
H          -0.21770        -4.80730         1.45690
H           3.11960        -2.76820        -1.91190
H           3.03350        -3.93800        -0.58960
H           4.20950        -2.60750        -0.52750
H           2.92800         0.08230         2.24420
H           4.65820         0.43340         2.16950
H           4.08510        -1.22940         2.03730
H          -1.63260         0.72770         1.23540
N          -1.31430         1.10150         0.34820
O           1.31190         0.22440         0.19800
O          -2.48260        -1.11700         1.70950
O          -1.19210         0.58840        -1.86990
O           1.74470         1.99510        -1.15570


Model compound RRS-1m - optimized conf 06

0  1
C          -1.41150        -0.42290        -0.69200
C          -0.99010        -1.76020        -0.06530
C           1.36020        -1.94870         0.68710
C           2.82420        -2.10710         0.19610
C           3.18290        -0.87480        -0.65660
C           4.13890         0.19080        -0.12250
C           3.59260         1.61300        -0.39190
C           2.29470         1.96370         0.31150
C           1.24510         2.38540        -0.40980
C          -0.10650         2.85310         0.07280
C          -1.22610         1.94740        -0.48970
C          -2.64490         2.36970        -0.11790
C          -3.07000         2.21900         1.14510
C          -4.41650         2.55270         1.71940
C          -1.82310        -2.93290        -0.60080
C          -3.31790        -2.91430        -0.22090
C          -4.05710        -4.03480        -0.96700
C          -3.54130        -3.03700         1.29430
C           3.74980        -2.43860         1.36680
C           5.51020        -0.00060        -0.80610
C           2.29700         1.82420         1.81710
C          -0.33160         4.32210        -0.33470
C          -3.46150         2.91070        -1.26380
H          -1.07880        -1.67100         1.01990
H           2.82050        -2.93730        -0.52050
H           4.26910         0.05050         0.95400
H           3.47420         1.73560        -1.47250
H           4.37370         2.31700        -0.06790
H           1.36660         2.42750        -1.49400
H          -0.16790         2.78650         1.16390
H          -1.14380         1.90110        -1.58030
H          -2.37000         1.77850         1.85520
H          -1.73380        -2.94480        -1.69330
H          -1.36460        -3.85700        -0.22710
H          -3.73690        -1.95810        -0.55810
H          -5.09960         2.99300         0.99020
H          -4.89740         1.65520         2.12900
H          -4.31730         3.25830         2.55410
H          -5.12760        -4.02290        -0.73620
H          -3.94670        -3.93160        -2.05160
H          -3.66800        -5.02040        -0.68280
H          -4.61110        -3.03740         1.52920
H          -3.08670        -2.21300         1.85360
H          -3.11720        -3.97260         1.67920
H           3.65430        -1.70910         2.17270
H           3.47860        -3.41050         1.78640
H           4.79400        -2.48730         1.04520
H           5.41120         0.11110        -1.89000
H           6.22000         0.74920        -0.44340
H           5.93480        -0.98920        -0.60440
H           3.24930         2.16730         2.23990
H           1.49850         2.39640         2.29310
H           2.16280         0.77840         2.12110
H           0.45910         4.95200         0.08210
H          -1.29380         4.69390         0.02860
H          -0.30640         4.44010        -1.42450
H          -2.96640         3.76880        -1.73520
H          -4.46020         3.23020        -0.96140
H          -3.56440         2.13880        -2.03560
H           0.78540        -1.88330        -1.26270
N           0.43620        -1.96340        -0.31390
O          -0.93930         0.61150         0.02350
O           2.69100        -0.76880        -1.76980
O           1.08630        -1.85440         1.87730
O          -2.05450        -0.31540        -1.71670


Model compound RRS-1m - optimized conf 07

0  1
C           0.87040         1.58250        -0.41090
C          -0.43950         2.02790         0.26440
C          -1.71310         0.18770        -0.75440
C          -2.73450        -0.94630        -0.53190
C          -2.39470        -1.84470         0.65950
C          -2.26570        -3.34820         0.43750
C          -1.00860        -3.67090        -0.41800
C           0.29860        -3.13490         0.13550
C           1.05280        -2.30840        -0.60590
C           2.39210        -1.70970        -0.24500
C           2.43780        -0.20300        -0.58390
C           3.71750         0.49670        -0.13070
C           3.95240         0.65280         1.18030
C           5.12440         1.31740         1.84320
C          -1.00050         3.28810        -0.41340
C          -2.20850         3.92510         0.29700
C          -1.85560         4.47920         1.68610
C          -2.80930         5.03030        -0.58430
C          -4.15200        -0.35340        -0.34320
C          -3.53140        -3.96240        -0.18680
C           0.65250        -3.60490         1.52760
C           3.53150        -2.45710        -0.96690
C           4.60570         0.98090        -1.24750
H          -0.16810         2.25520         1.30210
H          -2.70910        -1.52070        -1.45960
H          -2.13140        -3.77100         1.43830
H          -1.15780        -3.30290        -1.43950
H          -0.95620        -4.76780        -0.48810
H           0.68450        -2.03520        -1.59590
H           2.55970        -1.79520         0.83330
H           2.31920        -0.06770        -1.66460
H           3.19410         0.27920         1.86920
H          -0.18660         4.01740        -0.49140
H          -1.26970         3.01680        -1.43870
H          -2.97310         3.14620         0.42610
H           5.62330         0.62620         2.53460
H           5.87240         1.67740         1.13410
H           4.79630         2.17440         2.44550
H          -1.49450         3.70190         2.36820
H          -1.07530         5.24680         1.61390
H          -2.73050         4.93980         2.15720
H          -3.69410         5.47470        -0.11570
H          -3.10570         4.64150        -1.56410
H          -2.08360         5.83520        -0.75290
H          -4.21640         0.19470         0.59960
H          -4.38260         0.32950        -1.16520
H          -4.90850        -1.14380        -0.33450
H          -3.72060        -3.57800        -1.19430
H          -3.41380        -5.04770        -0.26750
H          -4.41740        -3.76870         0.42580
H          -0.00230        -3.14150         2.27560
H           0.51950        -4.69080         1.61520
H           1.68290        -3.37590         1.80330
H           3.51750        -3.51690        -0.69820
H           4.50930        -2.04810        -0.69560
H           3.42030        -2.39040        -2.05530
H           4.87890         0.15990        -1.92240
H           5.53020         1.43700        -0.88960
H           4.06110         1.72080        -1.84460
H          -1.65820         0.54010         1.23690
N          -1.41250         0.93900         0.33740
O           1.25710         0.37450         0.04430
O          -2.23900        -1.36240         1.77380
O          -1.26510         0.41070        -1.87520
O           1.50210         2.25540        -1.19430


Model compound RRS-1m - optimized conf 08

0  1
C           1.22370         0.92940        -0.65450
C           0.25980         1.96690        -0.06010
C          -1.95290         1.06190         0.61070
C          -3.28920         0.49840         0.05680
C          -2.97340        -0.74650        -0.79360
C          -3.32100        -2.14650        -0.29010
C          -2.13210        -3.11570        -0.49300
C          -0.88440        -2.81260         0.31630
C           0.29420        -2.67360        -0.31020
C           1.66480        -2.47740         0.29230
C           2.30850        -1.17250        -0.22710
C           3.70730        -0.88790         0.28460
C           4.69210        -0.70240        -0.60820
C           6.14320        -0.42080        -0.34770
C           0.54970         3.37270        -0.61800
C           0.14530         4.54910         0.29250
C           0.58100         5.87300        -0.35380
C          -1.34970         4.58300         0.64320
C          -4.31170         0.33390         1.18110
C          -4.56370        -2.64400        -1.05930
C          -1.07290        -2.72140         1.81400
C           2.56080        -3.68550        -0.04810
C           3.86610        -0.81400         1.78410
H           0.35460         1.94480         1.02820
H          -3.65320         1.23470        -0.67000
H          -3.57140        -2.09690         0.77280
H          -1.88780        -3.13920        -1.55900
H          -2.49310        -4.11860        -0.21940
H           0.29510        -2.74770        -1.39930
H           1.58520        -2.39540         1.38050
H           2.31330        -1.17390        -1.31980
H           4.42250        -0.75410        -1.66270
H           1.62540         3.44130        -0.81370
H           0.06620         3.47100        -1.59860
H           0.70400         4.43800         1.23430
H           6.39030        -0.36610         0.71450
H           6.77320        -1.19920        -0.79670
H           6.44200         0.52640        -0.81410
H           0.04600         6.04280        -1.29620
H           0.36810         6.72160         0.30480
H           1.65380         5.88000        -0.57550
H          -1.96620         4.61340        -0.26350
H          -1.58170         5.47830         1.23060
H          -1.65100         3.71450         1.23390
H          -5.23560        -0.12090         0.81220
H          -3.91560        -0.26920         1.99980
H          -4.55870         1.31240         1.59990
H          -5.42820        -1.98970        -0.90780
H          -4.35320        -2.68450        -2.13210
H          -4.83970        -3.64760        -0.72120
H          -1.47880        -1.74450         2.10590
H          -1.77690        -3.48520         2.16650
H          -0.13970        -2.85270         2.36460
H           2.66600        -3.80030        -1.13310
H           2.11720        -4.60580         0.34170
H           3.56470        -3.57780         0.37220
H           4.83250        -0.40330         2.08070
H           3.77180        -1.80320         2.25000
H           3.08310        -0.18340         2.21790
H          -1.32270         1.26260        -1.31000
N          -1.10110         1.51080        -0.35100
O           1.42960        -0.08250         0.20880
O          -2.44010        -0.59320        -1.88200
O          -1.73110         1.12660         1.81470
O           1.69360         1.00120        -1.77050


Model compound RRS-1m - optimized conf 10

0  1
C           1.56170         0.41250        -0.26910
C           1.10400         1.70130         0.44210
C          -1.09290         1.65040        -0.67390
C          -2.61990         1.78900        -0.50340
C          -3.18050         0.90770         0.61470
C          -4.26100        -0.11320         0.27590
C          -3.66900        -1.25970        -0.59180
C          -2.50300        -2.00150         0.03470
C          -1.32420        -2.06850        -0.60410
C          -0.08240        -2.80590        -0.15870
C           1.18710        -1.95300        -0.37880
C           2.45100        -2.55290         0.21030
C           3.49450        -2.78850        -0.59890
C           4.82420        -3.38940        -0.24820
C           1.77160         2.95250        -0.15520
C           3.27400         3.12090         0.15170
C           3.84930         4.26350        -0.69800
C           3.54620         3.37430         1.64280
C          -2.99470         3.26660        -0.23820
C          -5.48460         0.52310        -0.40690
C          -2.78910        -2.63600         1.37660
C           0.04990        -4.14510        -0.91270
C           2.42870        -2.82940         1.69550
H           1.39730         1.58700         1.49140
H          -3.02830         1.48420        -1.46840
H          -4.57580        -0.52490         1.24010
H          -3.37570        -0.86340        -1.57060
H          -4.49340        -1.96460        -0.77670
H          -1.23670        -1.56310        -1.56690
H          -0.15490        -3.01740         0.91230
H           1.33220        -1.77520        -1.44830
H           3.38610        -2.50300        -1.64450
H           1.61670         2.92450        -1.23720
H           1.22820         3.82510         0.22970
H           3.78200         2.19640        -0.14480
H           5.63680        -2.69170        -0.48650
H           4.91190        -3.66360         0.80520
H           5.00790        -4.29320        -0.84320
H           3.35610         5.21570        -0.46490
H           4.92130         4.39280        -0.51390
H           3.71260         4.06900        -1.76670
H           3.19820         2.55450         2.28080
H           3.05060         4.29260         1.98240
H           4.61940         3.49070         1.82820
H          -2.55100         3.90760        -1.00460
H          -4.07980         3.40440        -0.26460
H          -2.63130         3.58510         0.74150
H          -5.23670         0.94440        -1.38640
H          -6.25650        -0.23700        -0.56370
H          -5.92040         1.31760         0.20700
H          -2.86980        -1.87350         2.16080
H          -3.74520        -3.17430         1.35440
H          -2.01950        -3.34570         1.68380
H           0.08970        -3.97980        -1.99530
H          -0.81270        -4.78460        -0.70610
H           0.95900        -4.68060        -0.62310
H           1.84250        -3.72550         1.93660
H           1.96630        -1.99340         2.23060
H           3.43010        -2.97540         2.10410
H          -0.85650         1.73120         1.33490
N          -0.35610         1.80810         0.45620
O           0.91390        -0.65770         0.24240
O          -2.76510         1.02390         1.76030
O          -0.60420         1.46940        -1.78480
O           2.41140         0.35660        -1.12780


Model compound RRS-1m - optimized conf 12

0  1
C           1.61620         0.28360        -0.33840
C           1.27410         1.58960         0.40250
C          -0.94200         1.69920        -0.66370
C          -2.45300         1.93500        -0.46110
C          -3.04450         1.12500         0.69450
C          -4.22900         0.20360         0.42200
C          -3.79640        -1.00050        -0.46100
C          -2.64170        -1.81830         0.08770
C          -1.52900        -1.98280        -0.64470
C          -0.30250        -2.79240        -0.29410
C           0.98860        -1.99970        -0.59660
C           2.27220        -2.71240        -0.17670
C           2.53640        -2.87720         1.12760
C           3.73300        -3.52760         1.76010
C           2.02880         2.79690        -0.18410
C           3.54050         2.85550         0.11820
C           4.19280         3.96110        -0.72470
C           3.83360         3.07770         1.61030
C          -2.72490         3.44130        -0.22950
C          -5.42250         0.94690        -0.20400
C          -2.86090        -2.40710         1.46200
C          -0.30330        -4.13160        -1.05860
C           3.15590        -3.15040        -1.31600
H           1.57940         1.43110         1.44300
H          -2.90520         1.63230        -1.40720
H          -4.52910        -0.16900         1.40660
H          -3.55330        -0.64540        -1.46900
H          -4.68430        -1.64200        -0.56410
H          -1.48870        -1.49920        -1.62200
H          -0.29360        -3.01280         0.77810
H           1.03720        -1.77660        -1.66790
H           1.81390        -2.47110         1.83630
H           1.86740         2.79420        -1.26570
H           1.55020         3.70120         0.21330
H           3.98000         1.89930        -0.18660
H           4.27660        -2.81260         2.39100
H           3.42550        -4.35000         2.41870
H           4.43900        -3.93060         1.03120
H           5.27170         4.01310        -0.54250
H           4.04060         3.78490        -1.79440
H           3.76850         4.94390        -0.48330
H           4.91290         3.11370         1.79360
H           3.42790         2.28090         2.24340
H           3.40740         4.02730         1.95760
H          -3.79900         3.64950        -0.22990
H          -2.31200         3.76250         0.72950
H          -2.26330         4.02950        -1.02700
H          -6.26590         0.25900        -0.32100
H          -5.75560         1.77700         0.42680
H          -5.18440         1.34440        -1.19590
H          -2.10740        -3.14910         1.73020
H          -2.84450        -1.62440         2.23010
H          -3.84250        -2.89420         1.52280
H          -1.20360        -4.70320        -0.81710
H           0.56840        -4.73890        -0.79730
H          -0.29650        -3.96790        -2.14240
H           4.04380        -3.69080        -0.98350
H           3.47690        -2.26870        -1.88200
H           2.61240        -3.80020        -2.01340
H          -0.65760         1.77130         1.33840
N          -0.17160         1.81010         0.44890
O           0.83440        -0.72550         0.09270
O          -2.57740         1.22250         1.82210
O          -0.48920         1.48770        -1.78470
O           2.50130         0.16150        -1.15620


Model compound RRS-1m - optimized conf 15

0  1
C           1.07060         1.44970        -0.31320
C          -0.19140         2.06390         0.33320
C          -1.67690         0.44140        -0.76220
C          -2.85000        -0.54650        -0.60070
C          -2.65150        -1.54030         0.54520
C          -2.70860        -3.03340         0.24060
C          -1.46800        -3.46020        -0.59410
C          -0.13030        -3.15180         0.05160
C           0.76240        -2.37430        -0.58120
C           2.14890        -2.00620        -0.10650
C           2.45100        -0.50910        -0.34430
C           3.74000        -0.03100         0.29970
C           4.69320         0.50550        -0.47650
C           6.04410         1.01570        -0.06800
C          -0.55490         3.40550        -0.32730
C          -1.28780         4.41810         0.57390
C          -1.38790         5.77190        -0.14630
C          -2.67940         3.95560         1.03100
C          -4.17420         0.22650        -0.39130
C          -4.01590        -3.44870        -0.45700
C           0.08830        -3.77940         1.40950
C           3.21110        -2.87190        -0.81490
C           3.84000        -0.19940         1.79810
H           0.07760         2.24070         1.38270
H          -2.89220        -1.07300        -1.55580
H          -2.66430        -3.52510         1.21760
H          -1.51850        -2.99800        -1.58660
H          -1.55850        -4.54530        -0.75150
H           0.48820        -1.97200        -1.55730
H           2.21770        -2.18760         0.97010
H           2.48140        -0.30330        -1.41850
H           4.47220         0.60330        -1.53850
H           0.38160         3.85430        -0.67080
H          -1.13870         3.19860        -1.23060
H          -0.67120         4.56730         1.47460
H           6.15100         2.07550        -0.33110
H           6.24200         0.91090         1.00090
H           6.83730         0.48150        -0.60660
H          -0.39980         6.14640        -0.43370
H          -1.98790         5.68390        -1.06000
H          -1.86270         6.52570         0.49100
H          -2.63790         3.03910         1.62580
H          -3.32720         3.75940         0.16830
H          -3.16230         4.72700         1.64130
H          -5.03170        -0.45210        -0.42700
H          -4.17550         0.73250         0.57660
H          -4.29840         0.97360        -1.17980
H          -4.89390        -3.17310         0.13560
H          -4.11570        -2.99510        -1.44820
H          -4.03340        -4.53490        -0.59120
H           1.12920        -3.73980         1.73360
H          -0.51710        -3.27800         2.17440
H          -0.21530        -4.83390         1.40180
H           3.05090        -3.93000        -0.59010
H           4.22370        -2.59810        -0.50410
H           3.15010        -2.75000        -1.90230
H           4.62140         0.42670         2.23250
H           4.05710        -1.23740         2.08110
H           2.89160         0.06870         2.27500
H          -1.59400         0.69980         1.24330
N          -1.29340         1.10120         0.36200
O           1.31110         0.22450         0.20410
O          -2.45250        -1.14010         1.68470
O          -1.18350         0.64520        -1.86750
O           1.77980         2.00720        -1.11780


Model compound RRS-1m - optimized conf 19

0  1
C           1.54350         0.45480        -0.27820
C           1.06640         1.73560         0.43820
C          -1.13600         1.66360        -0.65270
C          -2.66550         1.74980        -0.47240
C          -3.19860         0.83050         0.62790
C          -4.26330        -0.20200         0.27350
C          -3.64760        -1.32730        -0.60610
C          -2.46970        -2.05260         0.01720
C          -1.28590        -2.08590        -0.61460
C          -0.03040        -2.79790        -0.16630
C           1.22120        -1.91810        -0.38160
C           2.49550        -2.48930         0.21320
C           3.54870        -2.69840        -0.59070
C           4.89050        -3.26790        -0.23390
C           1.70890         3.00700        -0.15770
C           2.97360         3.50330         0.57370
C           4.12870         2.49100         0.56290
C           3.42770         4.84260        -0.02500
C          -3.08120         3.21040        -0.17380
C          -5.49660         0.41960        -0.40480
C          -2.74870        -2.70840         1.35040
C           0.13350        -4.13320        -0.92120
C           2.47190        -2.76860         1.69800
H           1.37770         1.62730         1.48440
H          -3.06920         1.45510        -1.44250
H          -4.57260        -0.63170         1.23150
H          -3.35840        -0.91370        -1.57910
H          -4.45800        -2.04530        -0.80200
H          -1.20400        -1.56960        -1.57220
H          -0.10220        -3.01210         0.90410
H           1.36680        -1.73840        -1.45070
H           3.43900        -2.41390        -1.63640
H           1.93010         2.82880        -1.21370
H           0.95470         3.79950        -0.11300
H           2.69600         3.68590         1.62440
H           4.97940        -3.54110         0.81970
H           5.09860        -4.16630        -0.82890
H           5.68740        -2.55060        -0.46720
H           4.42210         2.24220        -0.46150
H           5.00180         2.90140         1.08250
H           3.86410         1.55150         1.05820
H           3.71760         4.72060        -1.07540
H           4.29280         5.24390         0.51370
H           2.62960         5.59210         0.01480
H          -2.66010         3.87930        -0.92910
H          -4.16990         3.31820        -0.19170
H          -2.72080         3.51790         0.81040
H          -5.94830         1.19890         0.21700
H          -5.25480         0.85640        -1.37890
H          -6.25410        -0.35260        -0.57170
H          -2.84390        -1.95690         2.14350
H          -3.69560        -3.26220         1.31870
H          -1.96820        -3.40910         1.65060
H           0.17380        -3.96580        -2.00350
H          -0.71590        -4.79130        -0.71870
H           1.05280        -4.64940        -0.62880
H           1.98670        -1.94470         2.23180
H           3.47430        -2.89100         2.11170
H           1.90610        -3.67880         1.93470
H          -0.88330         1.66510         1.35700
N          -0.39600         1.80130         0.47800
O           0.91920        -0.62760         0.23730
O          -2.77430         0.92380         1.77240
O          -0.64630         1.54490        -1.77130
O           2.38620         0.41380        -1.14400


Model compound RSR-1m - optimized conf 01

0  1
C           0.79450         1.34660        -0.50490
C          -0.49300         1.89390         0.12340
C          -2.19850         0.13450         0.50180
C          -3.04630        -0.94140        -0.21300
C          -2.12750        -1.80330        -1.09540
C          -1.82930        -3.23950        -0.67440
C          -1.28710        -3.33470         0.76550
C           0.03770        -2.66140         1.09850
C           0.94870        -2.33110         0.16970
C           2.32810        -1.75260         0.39480
C           2.46840        -0.35500        -0.25260
C           3.79160         0.34130        -0.00060
C           4.52070         0.73920        -1.05450
C           5.85400         1.42830        -1.05550
C          -0.73390         3.35590        -0.27040
C          -2.05370         3.96250         0.24000
C          -2.16500         3.93410         1.77240
C          -2.21170         5.39290        -0.29620
C          -4.18060        -0.32110        -1.05430
C          -3.09890        -4.10210        -0.83630
C           0.19840        -2.43490         2.58320
C           3.39930        -2.70470        -0.17240
C           4.17140         0.54820         1.44620
H          -0.44360         1.77000         1.20550
H          -3.47510        -1.53600         0.59470
H          -1.07970        -3.60320        -1.38440
H          -1.20050        -4.40260         1.01790
H          -2.04670        -2.94830         1.45760
H           0.71400        -2.51050        -0.87950
H           2.50440        -1.63590         1.46750
H           2.29480        -0.42690        -1.32970
H           4.10410         0.55550        -2.04420
H           0.11040         3.94760         0.11070
H          -0.68560         3.42880        -1.36300
H          -2.87460         3.35710        -0.16820
H           6.59450         0.83360        -1.60540
H           5.78780         2.39430        -1.57160
H           6.25050         1.60710        -0.05390
H          -3.09050         4.41960         2.10090
H          -2.17220         2.91280         2.16410
H          -1.32890         4.47350         2.23580
H          -1.41880         6.04650         0.08780
H          -3.17130         5.82410         0.00820
H          -2.16280         5.41990        -1.39030
H          -4.85360        -1.10220        -1.42130
H          -4.76690         0.37590        -0.44960
H          -3.78220         0.21150        -1.92020
H          -3.89450        -3.78710        -0.15250
H          -3.48570        -4.05270        -1.85860
H          -2.86890        -5.14870        -0.61390
H          -0.49820        -1.65160         2.90660
H          -0.05330        -3.34390         3.14440
H           1.20490        -2.13170         2.87340
H           4.40850        -2.30850        -0.02730
H           3.25500        -2.85970        -1.24790
H           3.33570        -3.68100         0.31600
H           4.99220         1.25780         1.56210
H           4.47850        -0.39050         1.92460
H           3.31500         0.92890         2.01280
H          -1.53990         0.73520        -1.32160
N          -1.55620         0.99480        -0.33970
O           1.38250         0.45280         0.31080
O          -1.65920        -1.33100        -2.11990
O          -2.14830         0.19800         1.72550
O           1.16410         1.61560        -1.62880


Model compound RSR-1m - optimized conf 02

0  1
C           1.28580         0.57990        -0.48730
C           0.76450         1.85460         0.18960
C          -1.67100         1.73490         0.63710
C          -3.05130         1.61350        -0.04810
C          -3.02980         0.41490        -1.01120
C          -3.82160        -0.83980        -0.65290
C          -3.49270        -1.37140         0.75580
C          -2.07160        -1.82910         1.05590
C          -1.19450        -2.17690         0.10150
C           0.19780        -2.73750         0.29020
C           1.27130        -1.81420        -0.33130
C           2.70490        -2.25650        -0.11020
C           3.49430        -2.44110        -1.17940
C           4.92710        -2.88640        -1.21130
C           1.56840         3.09500        -0.21520
C           3.04530         3.09140         0.22700
C           3.77010         4.30960        -0.36370
C           3.20430         3.05530         1.75490
C          -3.44470         2.90400        -0.79550
C          -5.33210        -0.55120        -0.78660
C          -1.78880        -1.85730         2.53930
C           0.28960        -4.14390        -0.33420
C           3.13320        -2.43590         1.32680
H           0.74500         1.71520         1.27110
H          -3.75090         1.43850         0.77030
H          -3.55060        -1.58280        -1.40970
H          -4.17310        -2.21210         0.96080
H          -3.76610        -0.60850         1.49620
H          -1.49480        -2.08760        -0.94260
H           0.41570        -2.82000         1.35830
H           1.08690        -1.70110        -1.40310
H           3.06010        -2.23840        -2.15780
H           1.52470         3.18500        -1.30670
H           1.05920         3.97170         0.20430
H           3.51650         2.19130        -0.19080
H           5.55430        -2.13170        -1.70210
H           5.34360        -3.07890        -0.22040
H           5.03150        -3.80640        -1.80060
H           3.33650         5.24460         0.01190
H           4.83180         4.30580        -0.09520
H           3.70010         4.32410        -1.45650
H           2.77030         2.15390         2.19900
H           2.71860         3.92180         2.22000
H           4.26280         3.07890         2.03540
H          -4.48310         2.84580        -1.13610
H          -3.35150         3.77070        -0.13570
H          -2.81280         3.05950        -1.67230
H          -5.58030        -0.18900        -1.78870
H          -5.90390        -1.46720        -0.60820
H          -5.66890         0.19470        -0.05850
H          -1.73140        -0.82800         2.91430
H          -2.60300        -2.35590         3.08070
H          -0.85780        -2.36280         2.79810
H           0.06740        -4.11090        -1.40710
H          -0.43530        -4.81480         0.13510
H           1.28850        -4.57360        -0.21580
H           2.79620        -1.58770         1.93210
H           4.21670        -2.51220         1.43030
H           2.69610        -3.33870         1.77200
H          -0.83600         1.83080        -1.21160
N          -0.63750         1.96410        -0.22460
O           1.07120        -0.49950         0.28610
O          -2.39210         0.48730        -2.05050
O          -1.55160         1.65400         1.85360
O           1.73370         0.55260        -1.61500


Model compound RSR-1m - optimized conf 03

0  1
C           0.77420         1.43950        -0.60770
C          -0.53250         1.91910         0.03880
C          -2.07820         0.07370         0.62540
C          -2.92870        -1.07260         0.03380
C          -2.08060        -1.91220        -0.93440
C          -1.73220        -3.35080        -0.56190
C          -1.06620        -3.45970         0.82450
C           0.23990        -2.71270         1.06250
C           1.06790        -2.35920         0.06730
C           2.41520        -1.68290         0.18040
C           2.40810        -0.29960        -0.51190
C           3.71850         0.47430        -0.39860
C           4.09690         0.95810         0.79350
C           5.32520         1.75440         1.12690
C          -0.90230         3.33440        -0.41830
C          -2.22780         3.87760         0.14580
C          -2.23990         3.93380         1.68140
C          -2.52290         5.25920        -0.45650
C          -4.18680        -0.53580        -0.68220
C          -3.00050        -4.22750        -0.62800
C           0.48520        -2.43790         2.52700
C           3.51370        -2.58160        -0.41910
C           4.46550         0.64560        -1.69640
H          -0.42000         1.86500         1.12320
H          -3.22960        -1.66640         0.89790
H          -1.04220        -3.69380        -1.33930
H          -0.90080        -4.52790         1.03160
H          -1.78590        -3.13880         1.58880
H           0.77560        -2.58360        -0.95860
H           2.66030        -1.50420         1.23150
H           2.15680        -0.42160        -1.57120
H           3.42730         0.78330         1.63600
H          -0.08000         4.00340        -0.13000
H          -0.92830         3.34900        -1.51400
H          -3.02730         3.19410        -0.17170
H           5.05260         2.74050         1.52440
H           5.90970         1.25580         1.91070
H           5.98270         1.91170         0.26950
H          -1.41650         4.55480         2.05700
H          -3.17480         4.37520         2.04370
H          -2.15030         2.93980         2.12930
H          -1.75650         5.98730        -0.16390
H          -3.49000         5.64100        -0.11220
H          -2.54590         5.22420        -1.55130
H          -3.91930         0.00300        -1.59360
H          -4.85030        -1.36050        -0.96000
H          -4.74030         0.13830        -0.02300
H          -2.74170        -5.27280        -0.43250
H          -3.74180        -3.92640         0.12010
H          -3.46880        -4.17590        -1.61550
H          -0.22470        -1.67840         2.87790
H           0.31540        -3.34210         3.12540
H           1.49320        -2.08090         2.74090
H           3.33290        -2.77300        -1.48350
H           3.53000        -3.54830         0.09190
H           4.50180        -2.12400        -0.31640
H           4.68020        -0.32420        -2.16280
H           5.41360         1.17210        -1.57570
H           3.84340         1.20940        -2.40120
H          -1.60260         0.61440        -1.26910
N          -1.55210         0.92320        -0.30280
O           1.30740         0.43240         0.10520
O          -1.71500        -1.42650        -1.99460
O          -1.94040         0.20250         1.83710
O           1.21760         1.85340        -1.65890


Model compound RSR-1m - optimized conf 04

0  1
C           1.22070         0.64590        -0.46080
C           0.66450         1.89130         0.24070
C          -1.77560         1.70190         0.63750
C          -3.13700         1.53240        -0.07470
C          -3.05690         0.31830        -1.01580
C          -3.79210        -0.96390        -0.63520
C          -3.43230        -1.45830         0.77980
C          -1.99620        -1.87080         1.07330
C          -1.11210        -2.19240         0.11590
C           0.29790        -2.70920         0.29940
C           1.34040        -1.74640        -0.31440
C           2.78810        -2.14440        -0.10420
C           3.58430        -2.26540        -1.17770
C           5.03290        -2.65530        -1.22110
C           1.43580         3.17260        -0.10580
C           2.74370         3.38790         0.68260
C           3.77810         2.27180         0.46940
C           3.34530         4.75550         0.32640
C          -3.55180         2.79780        -0.85180
C          -5.31450        -0.74450        -0.76450
C          -1.70660        -1.88770         2.55560
C           0.43460        -4.10550        -0.33920
C           3.22210        -2.35500         1.32710
H           0.62890         1.72780         1.31980
H          -3.84830         1.34890         0.73170
H          -3.49240        -1.70620        -1.38180
H          -4.08580        -2.31410         1.00860
H          -3.71860        -0.68930         1.50900
H          -1.41850        -2.11270        -0.92700
H           0.51900        -2.79550         1.36660
H           1.14760        -1.62550        -1.38340
H           3.14260        -2.04980        -2.15000
H           1.64420         3.17450        -1.18300
H           0.76310         4.01400         0.09480
H           2.48320         3.40510         1.75180
H           5.63080        -1.86470        -1.69150
H           5.45710        -2.85820        -0.23560
H           5.17120        -3.55460        -1.83480
H           3.42310         1.30210         0.83250
H           4.02350         2.15790        -0.59210
H           4.70410         2.49930         1.00850
H           2.63300         5.56740         0.50930
H           3.62950         4.79320        -0.73200
H           4.24400         4.95760         0.91860
H          -2.90820         2.95600        -1.71950
H          -4.58120         2.70360        -1.21090
H          -3.49620         3.67830        -0.20610
H          -5.84370        -1.68330        -0.57340
H          -5.68150        -0.00660        -0.04310
H          -5.58340        -0.40510        -1.76920
H          -1.68420        -0.85670         2.92940
H          -2.50070        -2.41360         3.10080
H          -0.75730        -2.36000         2.81090
H           1.44670        -4.50450        -0.22560
H           0.21100        -4.06870        -1.41170
H          -0.26820        -4.80420         0.12320
H           4.30780        -2.38750         1.43090
H           2.82450        -3.29150         1.73840
H           2.84780        -1.54480         1.96180
H          -0.90430         1.81600        -1.19480
N          -0.73290         1.96050        -0.20430
O           1.10640        -0.44380         0.31950
O          -2.41570         0.39970        -2.05200
O          -1.67760         1.62660         1.85650
O           1.60450         0.64400        -1.61220


Model compound RSR-1m - optimized conf 05

0  1
C           1.38770         0.46740        -0.56930
C           0.97120         1.76760         0.13290
C          -1.43120         1.79270         0.73610
C          -2.86110         1.80240         0.14970
C          -3.00970         0.66370        -0.87170
C          -3.92300        -0.51480        -0.54390
C          -3.59380        -1.16350         0.81540
C          -2.20200        -1.74540         1.02510
C          -1.41160        -2.12810         0.01050
C          -0.04920        -2.77800         0.09370
C           1.03380        -1.89290        -0.56630
C           2.45050        -2.45450        -0.48810
C           3.07390        -2.50760         0.69810
C           4.45940        -3.00120         0.99960
C           1.82580         2.96320        -0.30170
C           3.31100         2.89350         0.10700
C           4.08370         4.05400        -0.53700
C           3.50320         2.89710         1.63150
C          -3.20530         3.15860        -0.50160
C          -5.39590        -0.05570        -0.58620
C          -1.83710        -1.84480         2.48710
C          -0.08320        -4.17070        -0.56470
C           3.03490        -2.88090        -1.81040
H           1.00480         1.61640         1.21360
H          -3.51210         1.63710         1.00910
H          -3.76970        -1.23610        -1.35280
H          -4.33450        -1.95790         0.99350
H          -3.77850        -0.43050         1.61140
H          -1.76620        -1.98360        -1.01020
H           0.24520        -2.90480         1.13960
H           0.77590        -1.72270        -1.61710
H           2.53070        -2.12500         1.56250
H           1.76100         3.04940        -1.39260
H           1.37000         3.86630         0.12330
H           3.72370         1.95800        -0.29260
H           4.43070        -3.80410         1.74730
H           4.98180        -3.38310         0.12020
H           5.07230        -2.19910         1.43050
H           3.70450         5.02160        -0.18570
H           5.14890         4.00570        -0.28710
H           3.99390         4.03570        -1.62820
H           3.02550         2.03970         2.11610
H           3.08270         3.80690         2.07740
H           4.56740         2.86420         1.88820
H          -4.26550         3.19570        -0.77030
H          -3.00210         3.97710         0.19420
H          -2.62210         3.31710        -1.41100
H          -5.61380         0.68160         0.19400
H          -5.64710         0.38560        -1.55530
H          -6.05820        -0.91190        -0.42420
H          -2.65790        -2.29170         3.06250
H          -0.93930        -2.43510         2.67350
H          -1.67000        -0.83710         2.88740
H           0.88580        -4.67190        -0.48600
H          -0.34880        -4.10150        -1.62620
H          -0.83370        -4.79920        -0.07730
H           3.08860        -2.01440        -2.47970
H           2.40010        -3.62770        -2.30350
H           4.03520        -3.30680        -1.71650
H          -0.72060         1.88120        -1.16220
N          -0.44360         1.96930        -0.18930
O           0.94170        -0.60260         0.10930
O          -2.41290         0.72530        -1.93630
O          -1.23640         1.67060         1.93930
O           1.96050         0.41770        -1.63920


Model compound RSR-1m - optimized conf 06

0  1
C           0.86050         1.32050        -0.49920
C          -0.39920         1.93840         0.12120
C          -2.15030         0.22560         0.53940
C          -3.05610        -0.81230        -0.16120
C          -2.20320        -1.69850        -1.08320
C          -1.97900        -3.16090        -0.70850
C          -1.43520        -3.33130         0.72350
C          -0.08890        -2.71190         1.07420
C           0.83320        -2.39230         0.15280
C           2.23170        -1.86840         0.39100
C           2.43280        -0.47530        -0.24940
C           3.78180         0.16390         0.01830
C           4.53770         0.53510        -1.02630
C           5.89920         1.16630        -1.01080
C          -0.58200         3.40320        -0.31040
C          -1.41810         4.27770         0.64470
C          -1.43880         5.72620         0.13380
C          -2.84650         3.76010         0.87110
C          -4.19210        -0.13820        -0.95870
C          -3.29410        -3.94840        -0.88910
C           0.07800        -2.52430         2.56360
C           3.26940        -2.85990        -0.17120
C           4.15610         0.34790         1.46980
H          -0.34800         1.84560         1.20830
H          -3.48270        -1.39940         0.65310
H          -1.25390        -3.54090        -1.43520
H          -1.38170        -4.41070         0.93250
H          -2.18010        -2.94980         1.43390
H           0.59360        -2.54170        -0.90000
H           2.40350        -1.76230         1.46550
H           2.26690        -0.53590        -1.32850
H           4.12310         0.37450        -2.02090
H           0.41360         3.85140        -0.40750
H          -1.01410         3.42390        -1.31890
H          -0.90660         4.27490         1.61930
H           6.61910         0.54290        -1.55630
H           5.87960         2.13660        -1.52280
H           6.29300         1.32350        -0.00450
H          -0.42590         6.12290         0.00390
H          -1.94800         5.79180        -0.83540
H          -1.96990         6.38230         0.83150
H          -2.85390         2.78440         1.36330
H          -3.38700         3.66980        -0.07890
H          -3.40640         4.45590         1.50580
H          -4.72970         0.57450        -0.32780
H          -3.80020         0.38910        -1.83090
H          -4.90710        -0.88770        -1.31180
H          -3.12160        -5.01170        -0.69540
H          -4.06970        -3.60840        -0.19440
H          -3.67940        -3.85020        -1.90840
H          -0.58550        -1.71930         2.90310
H          -0.21210        -3.43400         3.10470
H           1.09570        -2.26960         2.86140
H           3.12720        -3.00610        -1.24830
H           3.16390        -3.83450         0.31350
H           4.29220        -2.50390        -0.01740
H           4.42130        -0.60480         1.94570
H           3.31040         0.75920         2.03090
H           5.00340         1.02360         1.59710
H          -1.51060         0.80830        -1.29400
N          -1.49760         1.06660        -0.31160
O           1.37580         0.37410         0.30730
O          -1.73050        -1.22620        -2.10600
O          -2.07960         0.28880         1.76220
O           1.26800         1.58950        -1.60950


Model compound RSR-1m - optimized conf 07

0  1
C           1.16360         0.76540        -0.61180
C           0.50950         2.00110         0.01850
C          -1.89370         1.61630         0.49300
C          -3.24760         1.27250        -0.16850
C          -3.07320         0.00380        -1.02070
C          -3.67310        -1.30940        -0.52550
C          -3.23460        -1.66000         0.91000
C          -1.76000        -1.91820         1.18800
C          -0.87210        -2.22490         0.22930
C           0.58370        -2.59630         0.40630
C           1.51700        -1.58780        -0.30250
C           3.00010        -1.83360        -0.10680
C           3.77990        -1.95980        -1.19170
C           5.25760        -2.21610        -1.24930
C           1.14770         3.31920        -0.44640
C           2.48120         3.71190         0.23070
C           2.30660         4.02950         1.72430
C           3.60600         2.68780         0.01150
C          -3.79360         2.43320        -1.02390
C          -5.21220        -1.24380        -0.62370
C          -1.43600        -1.80390         2.65880
C           0.83570        -4.01590        -0.13910
C           3.48390        -1.89630         1.32260
H           0.50880         1.90830         1.10520
H          -3.92260         1.08550         0.66770
H          -3.32160        -2.07450        -1.22500
H          -3.80040        -2.55140         1.22160
H          -3.57220        -0.86660         1.58940
H          -1.20830        -2.24730        -0.80720
H           0.83640        -2.58620         1.46990
H           1.29010        -1.56220        -1.37140
H           3.29810        -1.85890        -2.16360
H           1.29140         3.25980        -1.53150
H           0.41400         4.11170        -0.26030
H           2.79180         4.64350        -0.26340
H           5.76740        -1.41110        -1.79330
H           5.72110        -2.30430        -0.26460
H           5.46650        -3.14230        -1.79970
H           1.52840         4.78340         1.88550
H           2.03100         3.13990         2.30180
H           3.23940         4.41470         2.14990
H           3.41090         1.75140         0.54730
H           4.55830         3.07890         0.38590
H           3.72910         2.44250        -1.04730
H          -4.81730         2.21930        -1.34630
H          -3.80600         3.36120        -0.44620
H          -3.18610         2.58320        -1.91870
H          -5.63110        -0.49210         0.05380
H          -5.53590        -1.00670        -1.64150
H          -5.64440        -2.21130        -0.34980
H          -0.44080        -2.16710         2.91760
H          -1.50260        -0.75160         2.96100
H          -2.16420        -2.36150         3.26170
H           0.58460        -4.07570        -1.20450
H           0.21270        -4.74170         0.39090
H           1.88330        -4.31100        -0.02880
H           3.18520        -2.83230         1.81170
H           3.04920        -1.07900         1.90770
H           4.56990        -1.82090         1.39690
H          -1.07500         1.68580        -1.36580
N          -0.89760         1.91200        -0.39190
O           1.17520        -0.27030         0.24600
O          -2.46610         0.06670        -2.07850
O          -1.76320         1.63340         1.71130
O           1.51500         0.71480        -1.77270


Model compound RSR-1m - optimized conf 08

0  1
C           1.29800         0.57760        -0.56310
C           0.82430         1.83950         0.16980
C          -1.59240         1.76250         0.70770
C          -3.00440         1.68200         0.08520
C          -3.06290         0.48890        -0.88320
C          -3.88520        -0.73810        -0.49780
C          -3.48970        -1.30680         0.88000
C          -2.06710        -1.81300         1.07840
C          -1.27240        -2.17580         0.06000
C           0.12460        -2.74960         0.13260
C           1.14620        -1.80480        -0.54230
C           2.59340        -2.28560        -0.49900
C           3.24290        -2.32100         0.67420
C           4.65920        -2.74230         0.94110
C           1.64060         3.08760        -0.19210
C           2.96380         3.25030         0.58430
C           3.94580         2.08660         0.37680
C           3.62430         4.58560         0.21070
C          -3.39700         2.98660        -0.63800
C          -5.38830        -0.38970        -0.53270
C          -1.67680        -1.86310         2.53630
C           0.16200        -4.14300        -0.52370
C           3.17360        -2.65960        -1.83890
H           0.83360         1.66040         1.24760
H          -3.66990         1.52160         0.93450
H          -3.69090        -1.47820        -1.28060
H          -4.18550        -2.12700         1.11400
H          -3.68850        -0.54760         1.64750
H          -1.64750        -2.06910        -0.95780
H           0.43640        -2.85740         1.17580
H           0.85670        -1.64130        -1.58540
H           2.69560        -1.98580         1.55550
H           1.83930         3.07830        -1.27090
H           1.00620         3.95690         0.01380
H           2.71130         3.28990         1.65480
H           5.18640        -3.07370         0.04430
H           5.23360        -1.91740         1.38130
H           4.68830        -3.56300         1.66930
H           4.18400         1.95510        -0.68400
H           4.88160         2.27660         0.91390
H           3.54900         1.13510         0.74530
H           4.53490         4.75280         0.79570
H           2.95070         5.43080         0.38920
H           3.90370         4.59980        -0.84970
H          -2.80280         3.12950        -1.54290
H          -4.45140         2.95820        -0.92980
H          -3.24960         3.84700         0.02000
H          -5.68390        -0.00010        -1.51150
H          -5.98320        -1.28660        -0.33400
H          -5.65090         0.35460         0.22670
H          -2.46240        -2.34480         3.13230
H          -0.74390        -2.39750         2.71950
H          -1.56280        -0.84000         2.91540
H          -0.54620        -4.81210        -0.02730
H           1.15870        -4.58840        -0.45580
H          -0.11910        -4.09040        -1.58220
H           4.20260        -3.01710        -1.77350
H           3.15140        -1.78680        -2.50190
H           2.57870        -3.44370        -2.32400
H          -0.83350         1.85960        -1.17360
N          -0.59080         1.97780        -0.19490
O           1.00300        -0.52450         0.14550
O          -2.46360         0.54490        -1.94610
O          -1.42200         1.66450         1.91700
O           1.77650         0.57610        -1.67920


Model compound RSR-1m - optimized conf 12

0  1
C           0.98010         1.34420        -0.59860
C          -0.27870         1.98570         0.00490
C          -1.93030         0.34130         0.82320
C          -3.03040        -0.66330         0.41670
C          -2.64910        -1.52950        -0.78550
C          -2.65300        -3.05890        -0.69540
C          -1.19380        -3.59120        -0.89190
C          -0.08550        -3.05460         0.00010
C           0.96240        -2.43730        -0.57100
C           2.23300        -1.94460         0.08110
C           2.52250        -0.47860        -0.30990
C           3.77820         0.11430         0.30050
C           4.71020         0.62800        -0.51690
C           6.02450         1.25390        -0.15140
C          -0.53430         3.37650        -0.58710
C          -1.77530         4.10140        -0.03440
C          -1.71410         4.30350         1.48780
C          -1.96130         5.44290        -0.75830
C          -4.34840         0.08790         0.10600
C          -3.40190        -3.66770         0.49800
C          -0.19870        -3.30700         1.48810
C           3.41340        -2.84790        -0.33180
C           3.85770         0.09500         1.80830
H          -0.13480         2.03470         1.08660
H          -3.17790        -1.27540         1.30560
H          -3.18320        -3.36970        -1.60520
H          -0.92350        -3.39140        -1.93190
H          -1.24590        -4.68400        -0.77880
H           0.94340        -2.31280        -1.65540
H           2.12850        -1.97860         1.16940
H           2.56970        -0.38800        -1.39860
H           4.50080         0.60420        -1.58590
H           0.35940         3.98720        -0.40390
H          -0.61100         3.28430        -1.67700
H          -2.65130         3.47590        -0.25470
H           6.21160         1.27200         0.92430
H           6.85380         0.71290        -0.62470
H           6.07620         2.28540        -0.52190
H          -2.58610         4.86670         1.83780
H          -1.69760         3.35320         2.02970
H          -0.81990         4.87300         1.77160
H          -1.11570         6.11420        -0.56490
H          -2.87080         5.95100        -0.42050
H          -2.03510         5.30730        -1.84290
H          -5.17370        -0.61650        -0.03880
H          -4.60540         0.74700         0.93930
H          -4.24580         0.68600        -0.80240
H          -2.93410        -3.44800         1.45950
H          -4.43770        -3.31450         0.53950
H          -3.43470        -4.75680         0.39180
H          -0.62740        -4.29530         1.68740
H           0.76830        -3.26030         1.99250
H          -0.84370        -2.56460         1.97480
H           4.35400        -2.51240         0.11420
H           3.54320        -2.84770        -1.42010
H           3.22810        -3.87950        -0.01990
H           4.65710         0.73190         2.19030
H           4.03260        -0.91820         2.19220
H           2.91380         0.44030         2.24260
H          -1.62780         0.76520        -1.13670
N          -1.40180         1.07350        -0.19490
O           1.36660         0.29130         0.14920
O          -2.34380        -1.00090        -1.84690
O          -1.63500         0.48290         2.00530
O           1.52380         1.70710        -1.61960


Model compound RSR-1m - optimized conf 16

0  1
C          -0.69370         0.63140         0.58860
C          -0.16840         1.87120        -0.14300
C           2.18140         1.56750        -0.82490
C           3.63570         1.39400        -0.35670
C           3.94670        -0.11890        -0.25410
C           3.29040        -0.94740         0.85840
C           2.76460        -2.31570         0.34340
C           1.44960        -2.29150        -0.42340
C           0.30740        -2.49670         0.25420
C          -1.11170        -2.56970        -0.25760
C          -1.96340        -1.40610         0.31380
C          -3.43140        -1.42580        -0.05900
C          -4.34140        -1.47120         0.92700
C          -5.83740        -1.52220         0.81300
C          -0.89270         3.13860         0.34730
C          -2.41220         3.17580         0.08810
C          -3.02520         4.41080         0.76450
C          -2.75080         3.15060        -1.41000
C           4.02870         2.16510         0.91570
C           4.35860        -1.18740         1.95050
C           1.54590        -2.06970        -1.91330
C          -1.73260        -3.92780         0.12530
C          -3.74850        -1.39050        -1.53410
H          -0.27810         1.73670        -1.21830
H           4.24120         1.74290        -1.19650
H           2.45280        -0.39260         1.29580
H           2.64300        -2.95790         1.22230
H           3.55540        -2.75920        -0.27250
H           0.38860        -2.65840         1.33120
H          -1.12110        -2.47490        -1.34790
H          -1.85280        -1.37320         1.40000
H          -3.96620        -1.47960         1.95070
H          -0.71040         3.23510         1.42560
H          -0.41540         3.99970        -0.13710
H          -2.86150         2.28570         0.55130
H          -6.29460        -0.67760         1.34360
H          -6.19370        -1.50350        -0.21880
H          -6.22870        -2.43260         1.28460
H          -2.61270         5.33480         0.34130
H          -4.11070         4.43840         0.62390
H          -2.82580         4.41890         1.84150
H          -3.83340         3.21080        -1.56300
H          -2.40180         2.23500        -1.89610
H          -2.29420         4.00240        -1.92860
H           3.52270         1.79500         1.81370
H           5.10430         2.07680         1.09240
H           3.79400         3.22810         0.80840
H           4.76220        -0.25280         2.35090
H           3.92640        -1.75030         2.78320
H           5.19180        -1.76310         1.53640
H           2.22580        -2.80550        -2.36020
H           0.58050        -2.15180        -2.41600
H           1.95120        -1.08030        -2.15030
H          -1.13420        -4.74340        -0.28960
H          -2.75750        -4.02720        -0.24300
H          -1.75750        -4.05400         1.21390
H          -4.81090        -1.23670        -1.72850
H          -3.45400        -2.32420        -2.02930
H          -3.19390        -0.58370        -2.02370
H           1.53540         1.97070         1.08850
N           1.26610         1.95670         0.11480
O          -1.40770        -0.15720        -0.22510
O           4.74390        -0.62600        -1.01830
O           1.87940         1.34690        -1.99280
O          -0.46910         0.42240         1.76540


Model compound SRR-1m - optimized conf 01

0  1
C          -1.13140        -1.76850         0.59090
C          -2.22200        -0.69490         0.43140
C          -1.40460         1.58940         0.83050
C          -0.69630         2.81290         0.20240
C           0.59010         2.40570        -0.52950
C           1.91690         2.92030         0.03150
C           3.12450         2.08690        -0.41620
C           3.26670         0.67850         0.13780
C           2.38270         0.15420         0.99700
C           2.30770        -1.24160         1.56990
C           1.24010        -2.08770         0.80840
C           1.71970        -2.63620        -0.52570
C           1.55030        -1.94800        -1.66350
C           1.96200        -2.34550        -3.05210
C          -3.37190        -1.21890        -0.44470
C          -4.60060        -0.29450        -0.52510
C          -5.63630        -0.88970        -1.49040
C          -5.22740        -0.02470         0.85150
C          -1.65120         3.55790        -0.75620
C           2.07290         4.39640        -0.40780
C           4.47600        -0.04780        -0.39940
C           1.97970        -1.18590         3.07310
C           2.38580        -3.98490        -0.40640
H          -2.58510        -0.50330         1.44680
H          -0.45460         3.45340         1.05330
H           1.84000         2.91150         1.12590
H           4.03830         2.65090        -0.17850
H           3.09990         2.01670        -1.51240
H           1.55230         0.77540         1.32100
H           3.26260        -1.76280         1.44260
H           0.93010        -2.92920         1.43730
H           1.05530        -0.98190        -1.59580
H          -2.98860        -1.39960        -1.45860
H          -3.66180        -2.19890        -0.05080
H          -4.26850         0.66830        -0.93730
H           1.08840        -2.39730        -3.71450
H           2.63200        -1.59240        -3.48630
H           2.46930        -3.31150        -3.09750
H          -5.20850        -1.05910        -2.48470
H          -6.00930        -1.85260        -1.12110
H          -6.49730        -0.22280        -1.60530
H          -4.54450         0.50880         1.51970
H          -5.51820        -0.96250         1.34110
H          -6.12970         0.58790         0.75060
H          -1.85380         2.95660        -1.64490
H          -2.59720         3.77550        -0.25330
H          -1.21160         4.50610        -1.08040
H           1.22370         5.01010        -0.09170
H           2.97560         4.82590         0.03620
H           2.16030         4.46930        -1.49660
H           5.38990         0.52960        -0.20710
H           4.60650        -1.04000         0.03450
H           4.40430        -0.16900        -1.48730
H           2.73270        -0.60520         3.61420
H           1.94600        -2.19010         3.50890
H           1.00660        -0.71160         3.23870
H           2.83790        -4.31830        -1.34150
H           1.65810        -4.74350        -0.09110
H           3.17660        -3.97350         0.35520
H          -1.22380         0.60760        -0.93400
N          -1.69770         0.57890        -0.03720
O           0.09270        -1.21410         0.65320
O           0.52870         1.73420        -1.54910
O          -1.71760         1.58660         2.01560
O          -1.36010        -2.95430         0.68780


Model compound SRR-1m - optimized conf 02

0  1
C           1.00960         1.08710        -1.03330
C          -0.21780         1.89800        -0.61140
C          -2.44870         0.88750        -0.91860
C          -3.48930        -0.12820        -0.38970
C          -2.84040        -1.35320         0.26290
C          -2.41740        -2.51110        -0.64280
C          -1.54300        -3.54650         0.09550
C          -0.22740        -3.04450         0.68730
C           0.73410        -2.54940        -0.10710
C           2.10860        -2.06640         0.29690
C           2.45080        -0.72600        -0.38710
C           3.75270        -0.08900         0.05910
C           4.66990         0.21960        -0.87050
C           6.02350         0.83610        -0.67220
C           0.15510         2.92670         0.47530
C          -0.98490         3.87370         0.89760
C          -0.50760         4.78110         2.04120
C          -1.52820         4.70420        -0.27490
C          -4.45760         0.58670         0.56970
C          -3.66000        -3.19930        -1.25320
C          -0.10560        -3.21430         2.18200
C           3.18000        -3.11920        -0.05380
C           3.90040         0.16510         1.54050
H          -0.56770         2.40070        -1.51240
H          -4.02660        -0.43090        -1.29150
H          -1.84430        -2.06530        -1.46880
H          -1.33500        -4.35800        -0.61340
H          -2.14910        -3.98580         0.89490
H           0.54400        -2.51860        -1.18290
H           2.12820        -1.90230         1.37830
H           2.46700        -0.85990        -1.47220
H           4.41330         0.01230        -1.90870
H           0.52590         2.38640         1.35580
H           0.99860         3.51960         0.09580
H          -1.80610         3.25290         1.28160
H           6.25810         1.04160         0.37430
H           6.80780         0.17720        -1.06600
H           6.10240         1.77810        -1.22920
H          -0.14490         4.19780         2.89480
H           0.31090         5.43220         1.71070
H          -1.31900         5.42490         2.39620
H          -2.29480         5.40430         0.07410
H          -1.98310         4.07690        -1.04670
H          -0.72930         5.29530        -0.74000
H          -4.85850         1.48310         0.09080
H          -5.29130        -0.07010         0.83390
H          -3.94670         0.86680         1.49300
H          -4.27420        -2.51180        -1.84010
H          -3.34640        -4.01040        -1.91690
H          -4.28860        -3.63350        -0.46840
H          -0.17360        -4.27790         2.44760
H           0.83280        -2.83440         2.59000
H          -0.93700        -2.70660         2.68010
H           2.97840        -4.05430         0.47540
H           4.18470        -2.77710         0.21240
H           3.17600        -3.33690        -1.12800
H           4.07600        -0.76370         2.09790
H           2.98460         0.60990         1.94440
H           4.72670         0.84170         1.76430
H          -1.12880         0.38420         0.58230
N          -1.29690         1.00620        -0.19730
O           1.33850         0.18240        -0.08390
O          -2.65140        -1.37470         1.46960
O          -2.70500         1.57070        -1.90300
O           1.60140         1.24090        -2.07790


Model compound SRR-1m - optimized conf 03

0  1
C           1.46270         0.64620        -0.82940
C           0.93610         2.01550        -0.37800
C          -1.33490         1.71490        -1.20920
C          -2.84110         1.70370        -0.89480
C          -3.21740         0.90150         0.35130
C          -4.29730        -0.16190         0.19180
C          -3.67280        -1.42510        -0.49990
C          -2.42180        -2.02020         0.12190
C          -1.26830        -2.01660        -0.56630
C           0.04840        -2.60830        -0.11350
C           1.24520        -1.72170        -0.52400
C           2.56370        -2.12970         0.10830
C           3.60120        -2.42420        -0.68940
C           4.97810        -2.87100        -0.29390
C           1.63510         2.49230         0.90930
C           3.17510         2.54380         0.86190
C           3.70210         3.44160        -0.26730
C           3.71570         2.99830         2.22580
C          -3.36710         3.15080        -0.73280
C          -5.03300        -0.43580         1.50780
C          -2.56000        -2.62470         1.50340
C           0.23500        -4.02850        -0.68700
C           2.59930        -2.16270         1.61880
H           1.16700         2.68570        -1.20890
H          -3.30450         1.25640        -1.77720
H          -5.02550         0.22710        -0.53390
H          -3.45550        -1.16960        -1.54240
H          -4.46850        -2.18310        -0.52620
H          -1.26100        -1.56880        -1.56090
H           0.04840        -2.67360         0.97860
H           1.34920        -1.72040        -1.61310
H           3.44750        -2.32020        -1.76260
H           1.24640         3.49280         1.14180
H           1.32520         1.83370         1.73180
H           3.54470         1.52610         0.67670
H           5.73350        -2.17090        -0.67230
H           5.11120        -2.96150         0.78620
H           5.20960        -3.84670        -0.74000
H           3.44450         3.04190        -1.25140
H           3.29540         4.45760        -0.18630
H           4.79350         3.51810        -0.21910
H           4.81040         2.98760         2.23690
H           3.36580         2.34830         3.03550
H           3.39190         4.02070         2.45620
H          -2.93360         3.61910         0.15380
H          -3.10090         3.74350        -1.61190
H          -4.45720         3.16150        -0.63180
H          -5.59860         0.44820         1.81850
H          -5.74040        -1.26200         1.38670
H          -4.34420        -0.67900         2.31650
H          -3.54180        -3.09320         1.62930
H          -1.80540        -3.38860         1.70140
H          -2.46610        -1.85900         2.28250
H           0.19970        -4.01260        -1.78200
H          -0.56410        -4.68900        -0.33940
H           1.19650        -4.45760        -0.38890
H           2.07430        -1.29470         2.03100
H           3.61900        -2.15210         2.00770
H           2.10460        -3.05560         2.02190
H          -0.88590         1.92290         0.75980
N          -0.50610         2.02750        -0.17630
O           0.89570        -0.35810        -0.12530
O          -2.67940         1.11970         1.42790
O          -0.93610         1.51240        -2.35170
O           2.30890         0.50190        -1.68300


Model compound SRR-1m - optimized conf 04

0  1
C           1.16160         0.70670        -0.86640
C           0.50750         1.97350        -0.30500
C          -1.91250         2.06900        -0.77140
C          -3.32960         1.71950        -0.25710
C          -3.37590         0.30760         0.33680
C          -3.59750        -0.86130        -0.62300
C          -3.32170        -2.22740         0.03830
C          -1.91520        -2.45720         0.58780
C          -0.84990        -2.43700        -0.22760
C           0.59340        -2.70610         0.13160
C           1.53060        -1.63240        -0.46060
C           2.98270        -1.74490        -0.03570
C           3.92890        -1.81050        -0.98520
C           5.41370        -1.94000        -0.81030
C           1.29390         2.54010         0.89270
C           2.79150         2.80440         0.63700
C           3.02710         3.76860        -0.53550
C           3.45160         3.32630         1.92170
C          -3.80220         2.78210         0.75020
C          -5.03430        -0.82190        -1.19230
C          -1.86310        -2.75220         2.06700
C           1.02290        -4.10220        -0.36470
C           3.24580        -1.75660         1.45170
H           0.48170         2.68660        -1.12890
H          -3.94430         1.76320        -1.15850
H          -2.90320        -0.70870        -1.46200
H          -3.55100        -3.00010        -0.70660
H          -4.04670        -2.35860         0.84860
H          -1.02130        -2.24880        -1.29040
H           0.70360        -2.67920         1.21950
H           1.47020        -1.65140        -1.55220
H           3.59670        -1.75620        -2.02110
H           0.80220         3.47440         1.19290
H           1.19260         1.84410         1.73580
H           3.26760         1.84670         0.38300
H           5.72630        -1.97850         0.23530
H           5.78060        -2.85060        -1.30090
H           5.93240        -1.10030        -1.28940
H           4.09450         3.98770        -0.64460
H           2.68080         3.34700        -1.48300
H           2.50820         4.72120        -0.37190
H           3.31170         2.63190         2.75750
H           3.02560         4.29290         2.21680
H           4.52800         3.46830         1.78040
H          -3.69850         3.78040         0.31760
H          -4.85340         2.62450         1.00860
H          -3.21950         2.72790         1.67160
H          -5.24940         0.10980        -1.72190
H          -5.17600        -1.64420        -1.89980
H          -5.77260        -0.93800        -0.39180
H          -2.43430        -3.66290         2.29170
H          -0.85120        -2.89710         2.44940
H          -2.33420        -1.93460         2.62140
H           0.40360        -4.87490         0.09860
H           2.07170        -4.30930        -0.13140
H           0.90090        -4.18450        -1.45080
H           2.64960        -0.98530         1.95070
H           4.29510        -1.57270         1.68830
H           2.97020        -2.71650         1.90670
H          -1.07440         1.14970         0.86700
N          -0.88300         1.72580         0.05780
O           0.99890        -0.33660        -0.02310
O          -3.20880         0.14130         1.53550
O          -1.76120         2.66730        -1.82800
O           1.74880         0.65650        -1.92470


Model compound SRR-1m - optimized conf 05

0  1
C          -1.48650        -0.59460        -0.90930
C          -1.02210        -1.97240        -0.42030
C           1.26910        -1.71810        -1.20970
C           2.76910        -1.73720        -0.86820
C           3.13950        -0.99970         0.41900
C           4.27500         0.01380         0.33640
C           3.74220         1.33280        -0.32750
C           2.45960         1.93030         0.22560
C           1.37810         2.02260        -0.56550
C           0.03740         2.62550        -0.21070
C          -1.12500         1.75570        -0.73740
C          -2.50760         2.22780        -0.29190
C          -2.84690         2.14080         1.00280
C          -4.14330         2.53030         1.65340
C          -1.75200        -2.38320         0.87360
C          -3.29240        -2.37880         0.81550
C          -3.84560        -3.28900        -0.29090
C          -3.85730        -2.77370         2.18800
C           3.27500        -3.19740        -0.76400
C           4.97510         0.20490         1.68640
C           2.48990         2.41940         1.65700
C          -0.07660         4.06120        -0.76240
C          -3.39020         2.74010        -1.40050
H          -1.27640        -2.65520        -1.23440
H           3.25430        -1.25750        -1.72150
H           5.01040        -0.38680        -0.37570
H           3.60310         1.14450        -1.39700
H           4.55710         2.06620        -0.24590
H           1.45540         1.64580        -1.58640
H          -0.07150         2.66930         0.87750
H          -1.09350         1.72630        -1.83210
H          -2.10870         1.71520         1.68320
H          -1.40270        -3.38990         1.13990
H          -1.42400        -1.71120         1.67800
H          -3.62140        -1.35380         0.59880
H          -3.97270         3.26860         2.44740
H          -4.86530         2.95470         0.95300
H          -4.61420         1.66290         2.13340
H          -4.93930        -3.32430        -0.24770
H          -3.56830        -2.92690        -1.28410
H          -3.47690        -4.31650        -0.17850
H          -3.57400        -3.80060         2.44980
H          -4.95100        -2.72160         2.19120
H          -3.48780        -2.11450         2.98140
H           2.81620        -3.70200         0.08950
H           3.02040        -3.74340        -1.67620
H           4.36240        -3.22760        -0.64060
H           5.74170         0.98230         1.61100
H           4.27510         0.47910         2.47530
H           5.46590        -0.72290         1.99630
H           1.70620         3.15000         1.86560
H           2.36160         1.58740         2.35930
H           3.45090         2.89180         1.88860
H          -1.03330         4.51700        -0.49050
H           0.01240         4.07230        -1.85470
H           0.72600         4.68570        -0.36030
H          -2.90540         3.55840        -1.94770
H          -4.35420         3.10620        -1.04320
H          -3.56880         1.93300        -2.11960
H           0.78340        -1.96240         0.74460
N           0.41580        -2.03670        -0.19940
O          -0.84200         0.40300        -0.27410
O           2.55990        -1.23260         1.47090
O           0.89500        -1.48580        -2.35500
O          -2.36190        -0.43570        -1.73290


Model compound SRR-1m - optimized conf 06

0  1
C           1.82160         0.33290         0.90170
C           2.16570        -1.05180         0.33340
C           0.11460        -2.30870         0.79350
C          -1.14030        -2.97080         0.18010
C          -1.94610        -1.94370        -0.63120
C          -3.34470        -1.57970        -0.12860
C          -3.78070        -0.16740        -0.53980
C          -3.07690         1.00680         0.12030
C          -2.05560         0.83970         0.97140
C          -1.18520         1.87070         1.65050
C           0.14890         2.07410         0.86300
C           0.01520         2.96610        -0.35930
C          -0.15250         2.45020        -1.58560
C          -0.29750         3.18670        -2.88640
C           3.17010        -0.94050        -0.83570
C           4.52730        -0.27630        -0.53230
C           5.29030        -0.98590         0.59530
C           5.36670        -0.22650        -1.81800
C          -0.76120        -4.18040        -0.70070
C          -4.32470        -2.64490        -0.67530
C          -3.63110         2.34580        -0.30180
C          -0.90000         1.44790         3.10330
C           0.09050         4.43840        -0.03350
H           2.61260        -1.60130         1.16440
H          -1.72380        -3.30520         1.04040
H          -3.34230        -1.66130         0.96470
H          -4.86170        -0.07540        -0.35990
H          -3.65360        -0.07420        -1.62730
H          -1.74930        -0.17410         1.21240
H          -1.68550         2.84530         1.66650
H           0.89660         2.50250         1.53800
H          -0.18910         1.36670        -1.66750
H           3.34250        -1.96250        -1.19790
H           2.68230        -0.39640        -1.65690
H           4.33950         0.75400        -0.20810
H          -0.26280         4.27310        -2.78050
H           0.49550         2.89530        -3.58710
H          -1.24670         2.92710        -3.37250
H           4.76470        -0.90050         1.54990
H           5.43330        -2.05040         0.37000
H           6.28170        -0.54030         0.72750
H           4.84200         0.30120        -2.62220
H           5.59850        -1.23650        -2.17820
H           6.31680         0.28890        -1.64460
H          -0.23850        -3.85570        -1.60270
H          -0.11390        -4.86600        -0.14730
H          -1.65650        -4.73020        -1.00680
H          -4.36720        -2.60550        -1.76840
H          -4.03190        -3.65810        -0.38190
H          -5.33100        -2.46470        -0.28600
H          -3.13810         3.18530         0.18970
H          -3.52370         2.48720        -1.38430
H          -4.70540         2.40550        -0.08240
H          -0.27660         2.18690         3.61700
H          -0.37980         0.48470         3.13480
H          -1.83410         1.34070         3.66320
H          -0.10190         5.07260        -0.89990
H           1.08100         4.69860         0.36160
H          -0.63450         4.71530         0.74270
H           0.63590        -1.61810        -1.03850
N           1.00270        -1.80560        -0.11090
O           0.62060         0.75850         0.47110
O          -1.48680        -1.48440        -1.66600
O           0.29730        -2.28670         2.00540
O           2.57140         0.96140         1.61810


Model compound SRR-1m - optimized conf 07

0  1
C           1.44570         0.96020        -0.90450
C           0.46910         2.09870        -0.57430
C          -1.55250         1.01280        -1.38660
C          -2.96910         0.50070        -1.07240
C          -3.08030        -0.30720         0.22060
C          -3.74300        -1.67630         0.12750
C          -2.71270        -2.70050        -0.46730
C          -1.35510        -2.79910         0.20550
C          -0.24840        -2.44860        -0.47020
C           1.17460        -2.52810         0.03720
C           2.01670        -1.31820        -0.42590
C           3.37050        -1.21260         0.25290
C           4.47710        -1.20720        -0.50510
C           5.90770        -1.13750        -0.05750
C           0.97220         2.88350         0.65020
C           0.18160         4.16340         0.99040
C           0.70690         4.76470         2.30250
C           0.22900         5.19920        -0.14170
C          -3.96360         1.68580        -1.00400
C          -4.38640        -2.09510         1.45390
C          -1.32620        -3.32490         1.62530
C           1.84780        -3.83640        -0.42710
C           3.35670        -1.11290         1.76070
H           0.48670         2.73020        -1.46530
H          -3.23080        -0.12920        -1.92570
H          -4.53620        -1.59950        -0.62940
H          -2.56070        -2.45520        -1.52370
H          -3.20910        -3.68100        -0.44500
H          -0.35950        -2.09030        -1.49430
H           1.15940        -2.51670         1.13110
H           2.15640        -1.35700        -1.51050
H           4.33960        -1.24410        -1.58490
H           0.96720         2.21050         1.51810
H           2.02160         3.14660         0.46690
H          -0.86910         3.88270         1.14650
H           6.40150        -0.25530        -0.48390
H           6.02100        -1.09740         1.02790
H           6.46750        -2.01000        -0.41800
H           0.64350         4.04660         3.12730
H           1.75670         5.06640         2.20320
H           0.13260         5.65270         2.58640
H           1.26310         5.48940        -0.36440
H          -0.31660         6.10580         0.14020
H          -0.21910         4.82180        -1.06560
H          -3.73760         2.32650        -0.14840
H          -3.89590         2.28010        -1.91900
H          -4.99330         1.32720        -0.90550
H          -4.77630        -3.11530         1.38530
H          -3.68080        -2.04390         2.28280
H          -5.22210        -1.43160         1.69750
H          -0.36650        -3.77800         1.88220
H          -1.51660        -2.52330         2.34870
H          -2.09900        -4.08590         1.77680
H           1.30680        -4.70370        -0.03840
H           2.88700        -3.89350        -0.08930
H           1.84600        -3.90700        -1.52060
H           4.29870        -0.73020         2.15730
H           3.17260        -2.08520         2.23540
H           2.55720        -0.44130         2.09050
H          -1.22950         1.44310         0.56940
N          -0.89610         1.63750        -0.37020
O           1.21240        -0.13040        -0.14000
O          -2.66510         0.13810         1.28160
O          -1.09240         0.90910        -2.51890
O           2.33200         1.05790        -1.72160


Model compound SRR-1m - optimized conf 08

0  1
C           1.06110         1.68290         0.76680
C           2.17140         0.65020         0.51020
C           1.50130        -1.70620         0.71500
C           0.82950        -2.90670         0.00700
C          -0.50140        -2.51470        -0.64970
C          -1.77940        -3.10110        -0.04780
C          -3.05600        -2.36540        -0.47780
C          -3.30750        -0.96850         0.06590
C          -2.40050        -0.31310         0.80140
C          -2.43750         1.08570         1.37150
C          -1.33770         2.00470         0.75300
C          -1.68720         2.68230        -0.55730
C          -1.71550         4.02450        -0.57680
C          -2.06670         4.92330        -1.72630
C           3.29720         1.28080        -0.33080
C           4.55010         0.40230        -0.50250
C           5.55820         1.11040        -1.41970
C           5.19790         0.02960         0.83990
C           1.78850        -3.51880        -1.03700
C          -1.85300        -4.59510        -0.44750
C          -4.64780        -0.40920        -0.34630
C          -2.26490         1.02360         2.90310
C          -1.97750         1.80490        -1.75320
H           2.55570         0.38970         1.50130
H           0.65200        -3.62480         0.81020
H          -1.67270        -3.05820         1.04430
H          -3.91570        -2.99910        -0.21630
H          -3.06000        -2.30470        -1.57540
H          -1.47640        -0.82750         1.04580
H          -3.39490         1.57010         1.15320
H          -1.06830         2.77520         1.47880
H          -1.45580         4.54600         0.34420
H           2.89710         1.53550        -1.32220
H           3.56500         2.23000         0.14600
H           4.24020        -0.52880        -0.99660
H          -2.93960         5.54150        -1.47960
H          -1.24520         5.61880        -1.93900
H          -2.29680         4.37880        -2.64440
H           5.90880         2.04670        -0.96890
H           6.43590         0.48100        -1.60080
H           5.11530         1.35550        -2.39140
H           4.53710        -0.58170         1.46200
H           5.46620         0.92830         1.40920
H           6.11680        -0.54410         0.67750
H           1.92730        -2.83710        -1.87870
H           2.76110        -3.72380        -0.58190
H           1.38760        -4.46030        -1.42470
H          -0.95520        -5.14560        -0.15120
H          -2.70900        -5.07110         0.03930
H          -1.97600        -4.70070        -1.53020
H          -4.82980         0.59620         0.03720
H          -4.73700        -0.37330        -1.44000
H          -5.46150        -1.05470         0.00920
H          -2.32670         2.02160         3.34990
H          -1.29180         0.59500         3.16660
H          -3.03960         0.39740         3.35520
H          -1.35600         0.90630        -1.74460
H          -1.80040         2.33220        -2.69330
H          -3.01920         1.46380        -1.76040
H           1.16410        -0.56420        -0.92950
N           1.67790        -0.59570        -0.05570
O          -0.15980         1.15670         0.56530
O          -0.51040        -1.79220        -1.63530
O           1.89110        -1.80470         1.87330
O           1.28110         2.81790         1.12940


Model compound SRR-1m - optimized conf 09

0  1
C          -0.95790        -1.83520         0.62230
C          -2.15130        -0.88330         0.42830
C          -1.62650         1.49790         0.74750
C          -1.05910         2.77760         0.08720
C           0.28220         2.51460        -0.61090
C           1.52460         3.19920        -0.03760
C           2.83600         2.52680        -0.46450
C           3.14610         1.14630         0.09120
C           2.31100         0.50630         0.92040
C           2.40820        -0.88060         1.51280
C           1.45510        -1.88150         0.78880
C           1.96610        -2.40540        -0.54770
C           2.72070        -3.51470        -0.53010
C           3.38400        -4.21110        -1.68310
C          -3.23960        -1.55190        -0.42920
C          -4.55790        -0.76370        -0.53680
C          -5.52470        -1.49540        -1.47950
C          -5.21050        -0.51500         0.83180
C          -2.08150         3.36470        -0.91070
C           1.49620         4.68140        -0.48270
C           4.44990         0.57970        -0.41670
C           2.07870        -0.82890         3.01690
C           1.58260        -1.64060        -1.79060
H          -2.53690        -0.69770         1.43640
H          -0.91700         3.47030         0.91940
H           1.43440         3.18440         1.05600
H           3.66620         3.20140        -0.20880
H           2.84130         2.45870        -1.56120
H           1.39810         1.01420         1.21850
H           3.41660        -1.28750         1.39050
H           1.26240        -2.73160         1.44930
H           2.88080        -3.99460         0.43710
H          -2.83860        -1.72300        -1.43810
H          -3.42640        -2.54360        -0.00350
H          -4.32720         0.21400        -0.98190
H           4.46190        -4.31860        -1.50720
H           2.98590        -5.22720        -1.80060
H           3.24990        -3.69190        -2.63420
H          -5.08060        -1.65230        -2.46870
H          -5.79580        -2.47910        -1.07750
H          -6.45040        -0.92600        -1.61430
H          -6.17210        -0.00440         0.71250
H          -4.58800         0.10960         1.47960
H          -5.40180        -1.46120         1.35320
H          -3.05640         3.47830        -0.42920
H          -1.75760         4.34930        -1.26180
H          -2.18980         2.71300        -1.78020
H           0.57130         5.18240        -0.18110
H           2.33030         5.22470        -0.02940
H           1.58850         4.76130        -1.57060
H           4.43220         0.49140        -1.51050
H           5.28590         1.24790        -0.17170
H           4.67410        -0.40720        -0.00970
H           1.05330        -0.47930         3.17780
H           2.75250        -0.14180         3.53740
H           2.17630        -1.81730         3.47820
H           1.64790        -0.56060        -1.63920
H           0.54300        -1.85680        -2.06900
H           2.20640        -1.91100        -2.64460
H          -1.25970         0.47120        -0.96260
N          -1.75880         0.42270        -0.08050
O           0.20450        -1.16030         0.61560
O           0.32490         1.81640        -1.61320
O          -1.98100         1.50610         1.92110
O          -1.06650        -3.02990         0.79050


Model compound SRR-1m - optimized conf 10

0  1
C           1.24000         0.67740        -0.93670
C           0.72720         1.99340        -0.33660
C          -1.63840         1.95830        -0.97140
C          -3.10070         1.84830        -0.47810
C          -3.26240         0.59650         0.38970
C          -3.77590        -0.66600        -0.29580
C          -3.50720        -1.93530         0.53340
C          -2.04250        -2.22760         0.85340
C          -1.14390        -2.38460        -0.13020
C           0.32130        -2.72560        -0.00020
C           1.22010        -1.70090        -0.72960
C           2.71600        -1.94370        -0.53360
C           3.25620        -1.77660         0.68300
C           4.68900        -1.95250         1.09750
C           1.54630         2.39750         0.90430
C           3.07140         2.49420         0.70000
C           3.45640         3.48330        -0.41020
C           3.74480         2.86730         2.02900
C          -3.52710         3.12170         0.27430
C          -5.28360        -0.51420        -0.60050
C          -1.74200        -2.34360         2.32740
C           0.59010        -4.14600        -0.53700
C           3.46180        -2.34800        -1.77890
H           0.83970         2.73060        -1.13290
H          -3.67860         1.74200        -1.39840
H          -3.24720        -0.73030        -1.25720
H          -3.94300        -2.78390        -0.00970
H          -4.06770        -1.85030         1.47030
H          -1.49200        -2.29580        -1.16220
H           0.61360        -2.70440         1.05380
H           0.99490        -1.71130        -1.80180
H           2.58970        -1.45450         1.48370
H           1.16190         3.36690         1.24760
H           1.34020         1.67290         1.70350
H           3.43830         1.50150         0.40550
H           4.77200        -2.69680         1.90000
H           5.33730        -2.27100         0.27900
H           5.09570        -1.01630         1.50050
H           3.04430         4.48040        -0.21040
H           4.54500         3.58280        -0.47500
H           3.09910         3.15050        -1.38820
H           3.42690         3.86160         2.36570
H           4.83450         2.88680         1.92430
H           3.49660         2.15280         2.82170
H          -4.60160         3.10220         0.48040
H          -3.00270         3.20110         1.22830
H          -3.31030         4.00910        -0.32620
H          -5.49680         0.36600        -1.21380
H          -5.64490        -1.39230        -1.14380
H          -5.85980        -0.43140         0.32700
H          -2.33680        -3.15060         2.77580
H          -0.69250        -2.54560         2.54690
H          -2.03230        -1.41610         2.83230
H           1.64080        -4.42620        -0.41820
H           0.33240        -4.22300        -1.59990
H          -0.02120        -4.87310         0.00420
H           3.38770        -1.54460        -2.51990
H           3.02120        -3.24610        -2.22990
H           4.51750        -2.55430        -1.59500
H          -0.95730         1.62080         0.92840
N          -0.68740         1.93940         0.00590
O           0.81870        -0.38870        -0.22870
O          -2.96080         0.62660         1.57360
O          -1.37790         2.10260        -2.15870
O           1.96570         0.61870        -1.90590


Model compound SRR-1m - optimized conf 11

0  1
C           1.55660         0.77270        -0.98520
C           0.72980         2.01760        -0.63500
C          -1.41130         1.14250        -1.38670
C          -2.86590         0.78520        -1.03590
C          -3.04640         0.05660         0.29580
C          -3.89030        -1.21270         0.28240
C          -3.03200        -2.39390        -0.29490
C          -1.65260        -2.61380         0.30170
C          -0.56440        -2.46400        -0.47100
C           0.87590        -2.67600        -0.06170
C           1.79320        -1.57390        -0.63570
C           3.23100        -1.63630        -0.12430
C           3.48110        -1.37320         1.16660
C           4.80570        -1.35920         1.87380
C           1.35400         2.73010         0.57840
C           0.72840         4.09130         0.94500
C           1.36060         4.62010         2.24090
C           0.86130         5.12010        -0.18670
C          -3.73870         2.06500        -1.01950
C          -4.53790        -1.48740         1.64400
C          -1.58930        -3.01890         1.75850
C           1.37080        -4.06710        -0.50730
C           4.26260        -1.97450        -1.16930
H           0.80640         2.64730        -1.52450
H          -3.19990         0.14430        -1.85530
H          -4.69260        -1.05730        -0.45260
H          -2.92290        -2.24070        -1.37350
H          -3.63920        -3.30180        -0.17080
H          -0.70940        -2.17550        -1.51310
H           0.96050        -2.61800         1.02790
H           1.80050        -1.63640        -1.72970
H           2.62990        -1.10840         1.79480
H           1.29430         2.05580         1.44330
H           2.42130         2.86870         0.36560
H          -0.34260         3.93460         1.13360
H           5.64110        -1.63480         1.22730
H           5.01650        -0.36350         2.28500
H           4.79860        -2.05090         2.72590
H           1.23960         3.90970         3.06590
H           2.43470         4.79820         2.10910
H           0.90270         5.56730         2.54450
H           1.91470         5.28840        -0.44170
H           0.43470         6.08300         0.11360
H           0.34310         4.80220        -1.09620
H          -3.43600         2.72430        -0.20260
H          -3.62740         2.60050        -1.96600
H          -4.79700         1.81640        -0.89040
H          -5.07930        -2.43830         1.62360
H          -3.80230        -1.52050         2.44740
H          -5.25410        -0.69780         1.89190
H          -1.67670        -2.14460         2.41420
H          -2.41210        -3.69620         2.01230
H          -0.65660        -3.52710         2.01030
H           0.74520        -4.84960        -0.06930
H           2.40460        -4.24050        -0.19380
H           1.31860        -4.17380        -1.59680
H           4.02870        -2.92510        -1.66510
H           5.27190        -2.05330        -0.76180
H           4.25850        -1.19790        -1.94200
H          -1.01110         1.58820         0.54970
N          -0.67510         1.72310        -0.39950
O           1.15080        -0.31050        -0.29420
O          -2.55070         0.48900         1.32740
O          -0.98560         0.96380        -2.52330
O           2.48880         0.79010        -1.75840


Model compound SRR-1m - optimized conf 12

0  1
C          -1.72820        -0.88860         1.15950
C          -2.28570         0.54440         1.10010
C          -0.49140         2.21740         1.14430
C           0.48410         3.06110         0.29150
C           1.33300         2.15610        -0.61440
C           2.83260         2.07510        -0.32290
C           3.48720         0.79860        -0.86590
C           3.13590        -0.52090        -0.19840
C           2.26430        -0.59850         0.81600
C           1.71340        -1.81410         1.52330
C           0.29900        -2.17360         0.96830
C           0.32400        -2.91030        -0.36030
C           0.29280        -2.24750        -1.52580
C           0.31610        -2.82080        -2.91400
C          -3.73580         0.59790         0.57910
C          -3.94550         0.50510        -0.94580
C          -3.46140        -0.82040        -1.55320
C          -5.42990         0.73350        -1.27130
C          -0.27080         4.11470        -0.54620
C           3.49420         3.33590        -0.92980
C           3.84420        -1.70310        -0.81400
C           1.64910        -1.56390         3.04090
C           0.40290        -4.40940        -0.20530
H          -2.29610         0.86180         2.14960
H           1.12410         3.55780         1.02360
H           2.96280         2.12750         0.76510
H           4.57860         0.93060        -0.83170
H           3.23480         0.71470        -1.93210
H           1.82460         0.32330         1.18600
H           2.34740        -2.68890         1.34120
H          -0.22920        -2.79320         1.70050
H           0.24640        -1.16160        -1.48260
H          -4.28570        -0.20960         1.07480
H          -4.16700         1.54330         0.92800
H          -3.38040         1.32440        -1.41450
H           0.36770        -3.91150        -2.93520
H          -0.57940        -2.51870        -3.47150
H           1.17430        -2.43240        -3.47740
H          -3.96760        -1.67310        -1.08830
H          -3.67030        -0.84710        -2.62830
H          -2.38530        -0.97530        -1.42850
H          -5.78340         1.69490        -0.88320
H          -6.05180        -0.05380        -0.82880
H          -5.60230         0.72400        -2.35270
H           0.43330         4.80510        -1.02070
H          -0.85850         3.63830        -1.33350
H          -0.94220         4.69730         0.09020
H           4.55850         3.35900        -0.67810
H           3.40090         3.33490        -2.02050
H           3.04350         4.25810        -0.54980
H           4.93220        -1.55750        -0.78700
H           3.61710        -2.64500        -0.31310
H           3.56890        -1.81510        -1.87000
H           2.64200        -1.33340         3.43870
H           1.26450        -2.44090         3.57220
H           0.99360        -0.71540         3.26450
H          -0.51150        -4.79550         0.26290
H           1.23520        -4.69870         0.44970
H           0.54020        -4.92720        -1.15560
H          -1.18020         1.33770        -0.54480
N          -1.40110         1.48760         0.43320
O          -0.41490        -0.91410         0.87010
O           0.81450         1.57140        -1.55350
O          -0.45570         2.26020         2.36820
O          -2.38600        -1.85050         1.49220


Model compound SRR-1m - optimized conf 13

0  1
C           1.14280        -1.76880        -0.54750
C           2.23310        -0.68580        -0.41370
C           1.38200         1.58810        -0.82690
C           0.66360         2.80740        -0.20190
C          -0.62110         2.39220         0.52790
C          -1.95010         2.89810        -0.03610
C          -3.15260         2.05390         0.40460
C          -3.27880         0.64530        -0.15250
C          -2.38370         0.13010        -1.00570
C          -2.29000        -1.26520        -1.57650
C          -1.22080        -2.09930        -0.80480
C          -1.70230        -2.64220         0.53090
C          -1.54920        -1.94230         1.66390
C          -1.96480        -2.33370         3.05300
C           3.41080        -1.18440         0.44670
C           4.80100        -0.66700         0.02720
C           4.91810         0.86420         0.01650
C           5.87830        -1.28980         0.92730
C           1.61000         3.56230         0.75740
C          -2.11890         4.37150         0.40730
C          -4.48530        -0.09260         0.37530
C          -1.95010        -1.20850        -3.07700
C          -2.35000        -4.00040         0.41860
H           2.57580        -0.50500        -1.44030
H           0.41890         3.44430        -1.05460
H          -1.86960         2.89320        -1.13030
H          -4.07020         2.61030         0.16350
H          -3.13250         1.98190         1.50070
H          -1.55720         0.75940        -1.32380
H          -3.24040        -1.79630        -1.45600
H          -0.90350        -2.94330        -1.42680
H          -1.06580        -0.97060         1.59180
H           3.21820        -0.92000         1.49630
H           3.41530        -2.27690         0.39370
H           4.97810        -1.02120        -0.99960
H          -2.64510        -1.58450         3.47770
H          -2.46210        -3.30470         3.10270
H          -1.09440        -2.37120         3.72060
H           4.24060         1.32120        -0.70960
H           4.69100         1.28360         1.00410
H           5.93800         1.16670        -0.24580
H           5.82890        -2.38390         0.91530
H           5.75690        -0.96230         1.96730
H           6.88180        -0.99460         0.60320
H           1.16270         4.50880         1.07580
H           1.81280         2.96610         1.64950
H           2.55710         3.78350         0.25830
H          -2.20970         4.44030         1.49610
H          -1.27380         4.99280         0.09540
H          -3.02380         4.79530        -0.03770
H          -5.40290         0.47680         0.17700
H          -4.60380        -1.08540        -0.06060
H          -4.42030        -0.21430         1.46350
H          -1.90180        -2.21300        -3.51080
H          -0.98100        -0.72370        -3.23520
H          -2.70500        -0.63710        -3.62530
H          -1.60950        -4.75190         0.11640
H          -3.13450        -4.00630        -0.34950
H          -2.80540        -4.33110         1.35300
H           1.22870         0.61590         0.94490
N           1.69280         0.58680         0.04340
O          -0.07860        -1.21740        -0.65330
O          -0.55700         1.72240         1.54840
O           1.69400         1.58450        -2.01260
O           1.36980        -2.95780        -0.60090


Model compound SRR-1m - optimized conf 15

0  1
C          -1.35390        -1.49340         0.75900
C          -2.34540        -0.34690         0.48480
C          -1.09370         1.75590         0.21960
C          -0.45350         2.75520        -0.76580
C           1.06310         2.44830        -0.87960
C           1.95930         2.89070         0.27870
C           3.29650         2.13440         0.30140
C           3.29150         0.65310         0.64130
C           2.18930         0.01620         1.05900
C           2.00580        -1.43490         1.43770
C           0.96280        -2.16810         0.53810
C           1.47330        -2.68710        -0.79140
C           1.50530        -4.01860        -0.96550
C           2.00690        -4.78850        -2.15290
C          -3.65220        -0.90510        -0.10460
C          -4.81400         0.10190        -0.20120
C          -6.00470        -0.54680        -0.92260
C          -5.23780         0.64130         1.17300
C          -1.10210         2.83480        -2.15080
C           2.21590         4.41050         0.13180
C           4.64070         0.00300         0.44780
C           1.58130        -1.52560         2.91890
C           1.91930        -1.67530        -1.81830
H          -2.53550         0.08860         1.47020
H          -0.55480         3.71290        -0.24550
H           1.39940         2.73880         1.20830
H           3.96890         2.64840         1.00440
H           3.76180         2.25120        -0.68670
H           1.28090         0.59580         1.18820
H           2.94090        -1.99180         1.31600
H           0.53900        -3.00120         1.10190
H           1.13350        -4.64030        -0.15040
H          -3.44150        -1.31140        -1.10470
H          -3.94640        -1.75840         0.51520
H          -4.47490         0.95350        -0.80750
H           2.84040        -5.44200        -1.86460
H           1.22210        -5.44500        -2.54950
H           2.35520        -4.14900        -2.96630
H          -6.82850         0.16460        -1.04160
H          -5.72470        -0.90510        -1.91940
H          -6.38600        -1.40490        -0.35630
H          -4.43450         1.19570         1.66780
H          -5.54190        -0.17630         1.83780
H          -6.08950         1.32240         1.07430
H          -0.69830         3.68680        -2.70420
H          -0.87550         1.94690        -2.74770
H          -2.18560         2.95900        -2.07510
H           2.80530         4.77210         0.97940
H           2.77340         4.62480        -0.78610
H           1.28640         4.98700         0.10840
H           5.41250         0.53830         1.01620
H           4.66460        -1.04260         0.75960
H           4.94680         0.04760        -0.60580
H           2.33490        -1.06040         3.56090
H           1.45370        -2.56650         3.23430
H           0.63390        -1.00320         3.08810
H           2.00900        -2.11590        -2.81320
H           2.88820        -1.23670        -1.55790
H           1.21680        -0.84030        -1.87760
H          -1.72870         0.57270        -1.32450
N          -1.79930         0.72660        -0.32920
O          -0.13250        -1.22830         0.27470
O           1.50430         1.92710        -1.88650
O          -0.96870         1.90160         1.43310
O          -1.67170        -2.49180         1.36980


Model compound SRR-1m - optimized conf 20

0  1
C           1.42680         0.97740        -0.97220
C           0.43150         2.10930        -0.66960
C          -1.53940         0.91500        -1.45490
C          -2.94610         0.37730        -1.14030
C          -3.06050        -0.35850         0.19490
C          -3.68920        -1.74660         0.16860
C          -2.63660        -2.77460        -0.37780
C          -1.27560        -2.80690         0.29460
C          -0.17980        -2.45960        -0.40030
C           1.24600        -2.47930         0.10460
C           2.05330        -1.26700        -0.41140
C           3.40530        -1.09680         0.25800
C           4.51030        -1.09910        -0.50220
C           5.93950        -0.97410        -0.06220
C           0.93590         2.93250         0.53380
C           0.42640         4.38610         0.63450
C          -1.08590         4.49970         0.87740
C           1.20320         5.12850         1.73290
C          -3.98010         1.52980        -1.16050
C          -4.32310        -2.11600         1.51380
C          -1.23080        -3.26570         1.73700
C           1.95310        -3.78700        -0.30830
C           3.39080        -0.92780         1.75970
H           0.44560         2.72680        -1.57260
H          -3.16900        -0.30850        -1.96090
H          -4.48400        -1.72360        -0.59060
H          -2.49250        -2.57920        -1.44560
H          -3.10920        -3.76430        -0.30490
H          -0.30240        -2.15070        -1.43910
H           1.23380        -2.42320         1.19710
H           2.19100        -1.34650        -1.49400
H           4.37220        -1.18890        -1.57880
H           0.71030         2.38770         1.46150
H           2.02910         2.96760         0.45960
H           0.65240         4.87460        -0.32470
H           6.51980        -1.84880        -0.38280
H           6.41120        -0.10120        -0.53070
H           6.05340        -0.88030         1.01990
H          -1.66480         4.05510         0.06460
H          -1.37220         3.99620         1.80950
H          -1.38180         5.55050         0.96780
H           1.02300         4.67530         2.71540
H           0.89440         6.17730         1.79180
H           2.28260         5.10610         1.54820
H          -4.99960         1.14170        -1.06850
H          -3.79980         2.22220        -0.33480
H          -3.90830         2.07680        -2.10430
H          -4.69250        -3.14590         1.49310
H          -3.61800        -2.01260         2.33830
H          -5.17140        -1.45860         1.72830
H          -1.98310        -4.03900         1.92540
H          -0.25920        -3.68100         2.01220
H          -1.44140        -2.43720         2.42360
H           2.99440        -3.80210         0.02730
H           1.94980        -3.90270        -1.39790
H           1.43700        -4.65170         0.11800
H           4.32470        -0.50700         2.13630
H           3.22830        -1.88090         2.27910
H           2.57710        -0.25920         2.05930
H          -1.27640         1.48030         0.47660
N          -0.92480         1.61930        -0.46570
O           1.21750        -0.09100        -0.17080
O          -2.67740         0.15780         1.23550
O          -1.04940         0.75790        -2.56880
O           2.31160         1.06790        -1.79140


Model compound SRR-1m - optimized conf 21

0  1
C           1.82210        -0.95580        -0.10180
C           2.34330         0.49540        -0.11560
C           0.46550         2.09660        -0.30360
C          -0.57950         2.93380         0.46410
C          -1.86940         2.08620         0.59930
C          -2.83180         2.08140        -0.58910
C          -3.79200         0.88270        -0.55190
C          -3.22630        -0.51070        -0.78130
C          -2.01380        -0.71500        -1.31340
C          -1.29730        -2.02010        -1.57410
C          -0.16660        -2.24870        -0.52460
C          -0.66450        -2.73310         0.82680
C          -0.95550        -1.87330         1.81270
C          -1.46790        -2.18270         3.18970
C           3.71200         0.63440         0.57160
C           4.91680         0.06390        -0.20710
C           5.18940         0.83680        -1.50640
C           6.16180         0.06880         0.69190
C          -0.12670         3.46830         1.82740
C          -3.63320         3.40580        -0.56290
C          -4.17660        -1.60490        -0.35910
C          -0.71820        -2.03380        -3.00100
C          -0.79490        -4.23450         0.90620
H           2.40570         0.78370        -1.17060
H          -0.78740         3.76170        -0.21940
H          -2.22570         2.08200        -1.50250
H          -4.59270         1.05830        -1.28600
H          -4.28680         0.88850         0.42790
H          -1.41520         0.14990        -1.58450
H          -1.98510        -2.86630        -1.47290
H           0.54850        -2.98190        -0.91450
H          -0.81240        -0.81450         1.61410
H           3.88050         1.70400         0.75080
H           3.66160         0.14770         1.55370
H           4.68640        -0.97700        -0.45840
H          -2.39530        -1.62950         3.38160
H          -1.66540        -3.24400         3.35520
H          -0.75100        -1.85510         3.95400
H           5.42030         1.88880        -1.29770
H           6.04660         0.40920        -2.03710
H           4.33940         0.81470        -2.19600
H           6.42290         1.08890         1.00070
H           7.02740        -0.34890         0.16710
H           6.00170        -0.52510         1.59800
H           0.85310         3.94840         1.76100
H          -0.84360         4.20700         2.19680
H          -0.09310         2.66960         2.57360
H          -4.26370         3.46110         0.33070
H          -2.98190         4.28500        -0.57480
H          -4.28300         3.46560        -1.44080
H          -3.83580        -2.60320        -0.63800
H          -4.31740        -1.59200         0.72880
H          -5.16750        -1.45000        -0.80610
H          -1.51190        -1.90150        -3.74220
H          -0.20690        -2.97910        -3.21380
H           0.00120        -1.21900        -3.13260
H          -1.39020        -4.63030         0.07300
H          -1.26580        -4.56860         1.83170
H           0.19270        -4.70870         0.83880
H           1.24250         1.40450         1.46260
N           1.36360         1.41120         0.46040
O           0.52300        -0.97590        -0.43250
O          -2.10270         1.49250         1.63600
O           0.46310         2.06330        -1.53020
O           2.49430        -1.93630         0.13640


Model compound SRR-1m - optimized conf 22

0  1
C           1.75750         0.14030         0.83220
C           2.08890        -1.26390         0.30390
C          -0.12460        -2.32560         0.21630
C          -1.25610        -2.87760        -0.67480
C          -2.33250        -1.77390        -0.83730
C          -3.32350        -1.59400         0.31320
C          -3.99950        -0.21530         0.29290
C          -3.16400         1.01100         0.61930
C          -1.89030         0.92670         1.02720
C          -0.93460         2.03230         1.40790
C           0.33950         2.07550         0.50590
C           0.19240         2.83340        -0.79840
C           0.89970         3.96580        -0.94380
C           0.89440         4.92120        -2.10210
C           3.34300        -1.24270        -0.59840
C           4.65110        -0.72650         0.03300
C           5.05840        -1.52760         1.27770
C           5.76600        -0.74500        -1.02360
C          -0.81980        -3.42560        -2.03720
C          -4.39190        -2.70900         0.20050
C          -3.92390         2.30200         0.42810
C          -0.54600         1.88260         2.89480
C          -0.75070         2.26970        -1.83360
H           2.27550        -1.86650         1.19540
H          -1.68710        -3.67630        -0.06350
H          -2.77540        -1.75310         1.24900
H          -4.85470        -0.24290         0.98460
H          -4.43550        -0.07200        -0.70520
H          -1.45720        -0.05990         1.15650
H          -1.40720         3.01230         1.28150
H           1.15570         2.51250         1.08440
H           1.55890         4.25450        -0.12430
H           3.49710        -2.27230        -0.94800
H           3.11550        -0.63910        -1.48880
H           4.49340         0.31260         0.34440
H           0.24610         4.60230        -2.92060
H           0.55790         5.91550        -1.78070
H           1.90750         5.05220        -2.50290
H           5.14520        -2.59790         1.05130
H           6.03090        -1.18900         1.64990
H           4.33700        -1.40050         2.08880
H           5.49610        -0.15420        -1.90610
H           5.97670        -1.76810        -1.35890
H           6.69510        -0.33250        -0.61740
H          -0.55330        -2.61540        -2.72160
H           0.02420        -4.11300        -1.93750
H          -1.64710        -3.96580        -2.50570
H          -5.07900        -2.65400         1.04990
H          -4.97680        -2.59580        -0.71820
H          -3.94850        -3.70930         0.20050
H          -4.22550         2.42450        -0.62070
H          -4.85060         2.29590         1.01660
H          -3.35330         3.18600         0.71770
H           0.14070         2.67630         3.20720
H          -0.05420         0.92400         3.08240
H          -1.43980         1.93220         3.52380
H          -0.57800         2.70170        -2.82130
H          -1.79670         2.45420        -1.56670
H          -0.64340         1.18500        -1.91110
H           0.96310        -1.76690        -1.42530
N           0.99540        -1.89080        -0.42400
O           0.74480         0.70700         0.16090
O          -2.39380        -1.12700        -1.86580
O          -0.24090        -2.28790         1.43870
O           2.38700         0.66220         1.72950


Model compound SRR-1m - optimized conf 26

0  1
C           1.41130         0.70320        -0.92250
C           0.83180         2.06550        -0.51330
C          -1.42600         1.58240        -1.31840
C          -2.92890         1.51630        -0.99240
C          -3.25980         0.79060         0.31180
C          -4.28550        -0.33390         0.23870
C          -3.60430        -1.60610        -0.37800
C          -2.31180        -2.08900         0.25680
C          -1.17240        -2.07030        -0.45440
C           0.18140        -2.56700         0.00320
C           1.32290        -1.65390        -0.49480
C           2.68290        -1.98440         0.09330
C           3.69670        -2.26640        -0.73910
C           5.10640        -2.64480        -0.39030
C           1.47580         2.66430         0.75470
C           2.95250         3.10630         0.64710
C           3.25190         4.16220         1.72370
C           3.95170         1.94350         0.75680
C          -3.52750         2.94310        -0.93430
C          -4.99080        -0.55760         1.58050
C          -2.39310        -2.60440         1.67820
C           0.42120        -4.01140        -0.48400
C           2.78330        -1.96250         1.60070
H           1.03160         2.71520        -1.37040
H          -3.37190         0.98250        -1.83630
H          -5.04110        -0.03070        -0.49990
H          -3.41860        -1.41220        -1.43950
H          -4.35690        -2.40620        -0.33650
H          -1.20740        -1.69040        -1.47630
H           0.21010        -2.56090         1.09700
H           1.38000        -1.69390        -1.58650
H           3.49230        -2.20860        -1.80730
H           0.86890         3.54360         1.00420
H           1.35810         1.95780         1.58770
H           3.08890         3.58100        -0.33510
H           5.81620        -1.93400        -0.83130
H           5.29150        -2.68440         0.68520
H           5.35510        -3.62930        -0.80690
H           4.29090         4.50190         1.66220
H           2.60440         5.03960         1.61970
H           3.09790         3.75120         2.72900
H           3.84070         1.42880         1.71940
H           4.97930         2.31900         0.70240
H           3.82720         1.20960        -0.04120
H          -4.61640         2.90620        -0.82670
H          -3.11540         3.49730        -0.08780
H          -3.29440         3.48120        -1.85680
H          -4.28140        -0.71770         2.39210
H          -5.59320         0.31720         1.84430
H          -5.66010        -1.42150         1.52180
H          -3.34320        -3.12000         1.85410
H          -1.59100        -3.30690         1.91330
H          -2.33370        -1.78250         2.40150
H           0.36570        -4.06640        -1.57700
H          -0.34190        -4.68210        -0.07960
H           1.40570        -4.37960        -0.18010
H           3.81780        -1.91220         1.94480
H           2.32980        -2.85300         2.05460
H           2.25330        -1.09380         2.00490
H          -0.98630         1.94490         0.62950
N          -0.61200         2.00170        -0.31290
O           0.93740        -0.28840        -0.13580
O          -2.72950         1.11340         1.36580
O          -1.02280         1.32900        -2.44890
O           2.20410         0.55160        -1.82430


Model compound SRS-1m - optimized conf 01

0  1
C           1.38280         0.67200        -0.84970
C           0.79930         2.01170        -0.38030
C          -1.50570         1.58280        -1.05490
C          -2.98990         1.52810        -0.64070
C          -3.23790         0.69390         0.61710
C          -4.19760        -0.48910         0.54070
C          -3.54070        -1.65460        -0.25430
C          -2.23190        -2.15900         0.32350
C          -1.11740        -2.16210        -0.42440
C           0.25070        -2.65770        -0.01500
C           1.36350        -1.69760        -0.49150
C           2.73620        -2.00070         0.08100
C           3.75540        -2.22100        -0.76320
C           5.17950        -2.55790        -0.43090
C           1.55050         2.55090         0.85200
C           3.07790         2.69530         0.70190
C           3.47300         3.60600        -0.47020
C           3.67770         3.20300         2.02140
C          -3.53320         2.96120        -0.42620
C          -5.57000        -0.11980        -0.04770
C          -2.30180        -2.63800         1.75600
C           0.51060        -4.07190        -0.57340
C           2.84370        -2.01880         1.58820
H           0.93240         2.68180        -1.23260
H          -3.49290         1.08000        -1.49930
H          -4.33880        -0.80780         1.57840
H          -3.39660        -1.35020        -1.29740
H          -4.27590        -2.47310        -0.26700
H          -1.18710        -1.78880        -1.44710
H           0.30000        -2.70300         1.07680
H           1.41570        -1.70530        -1.58420
H           3.54430        -2.13790        -1.82840
H           1.11680         3.52950         1.09800
H           1.33650         1.88760         1.70080
H           3.49670         1.69920         0.50430
H           5.86060        -1.80690        -0.85050
H           5.37030        -2.62590         0.64220
H           5.46320        -3.51810        -0.88040
H           3.17580         3.17650        -1.43030
H           3.01100         4.59660        -0.37340
H           4.55840         3.74910        -0.49600
H           4.76930         3.25960         1.95960
H           3.42300         2.54530         2.85990
H           3.30700         4.20710         2.26130
H          -3.06960         3.41870         0.45070
H          -3.31610         3.57740        -1.30280
H          -4.61720         2.95000        -0.27730
H          -6.04310         0.69320         0.51180
H          -5.50190         0.18220        -1.09760
H          -6.23660        -0.98670         0.00000
H          -1.43000        -3.22400         2.05090
H          -2.38340        -1.79070         2.44760
H          -3.18840        -3.26550         1.91130
H          -0.22500        -4.77830        -0.17900
H           1.51160        -4.42820        -0.31200
H           0.42700        -4.08000        -1.66600
H           2.27910        -1.18600         2.02050
H           3.87700        -1.93480         1.92950
H           2.43120        -2.94070         2.01780
H          -0.93750         1.84610         0.87840
N          -0.62420         1.93950        -0.08260
O           0.93990        -0.35470        -0.09210
O          -2.66830         0.96990         1.66480
O          -1.17620         1.38170        -2.21910
O           2.17390         0.57010        -1.76070


Model compound SRS-1m - optimized conf 02

0  1
C           1.41630         0.62310        -0.92820
C           0.89970         1.97790        -0.42850
C          -1.42540         1.59050        -1.05880
C          -2.90320         1.57830        -0.61900
C          -3.14770         0.82070         0.68730
C          -4.16710        -0.31430         0.70540
C          -3.62060        -1.54430        -0.07450
C          -2.28660        -2.07260         0.41900
C          -1.24290        -2.15380        -0.42080
C           0.14280        -2.67480        -0.11690
C           1.22500        -1.74150        -0.70300
C           2.65330        -2.11890        -0.31600
C           3.04410        -1.99380         0.96100
C           4.39050        -2.29210         1.55570
C           1.68570         2.45340         0.80960
C           3.21670         2.53810         0.65160
C           3.64260         3.46000        -0.50060
C           3.84380         2.98910         1.97910
C          -3.42070         3.03060        -0.47670
C          -5.54710         0.10910         0.17320
C          -2.25050        -2.48200         1.87340
C           0.31990        -4.10700        -0.66030
C           3.51620        -2.58860        -1.45860
H           1.06060         2.66030        -1.26660
H          -3.42810         1.09210        -1.44340
H          -4.26950        -0.58470         1.76120
H          -3.55280        -1.29970        -1.14080
H          -4.38440        -2.33120         0.01610
H          -1.39100        -1.82280        -1.44990
H           0.29990        -2.70020         0.96600
H           1.14300        -1.72840        -1.79530
H           2.31100        -1.60800         1.67020
H           1.29510         3.44260         1.08410
H           1.45030         1.77740         1.64240
H           3.59120         1.53030         0.42810
H           4.82360        -1.39190         2.01020
H           4.30380        -3.03370         2.36020
H           5.10760        -2.67380         0.82640
H           4.73290         3.55900        -0.52960
H           3.32330         3.06580        -1.46860
H           3.22240         4.46620        -0.37740
H           4.93650         3.00110         1.91190
H           3.56570         2.32320         2.80360
H           3.51720         4.00200         2.24490
H          -3.20980         3.59120        -1.39130
H          -4.50160         3.04680        -0.30800
H          -2.93250         3.52960         0.36350
H          -5.51400         0.38300        -0.88610
H          -6.25230        -0.72190         0.27410
H          -5.95210         0.95770         0.73340
H          -2.27680        -1.60230         2.52780
H          -3.12570        -3.09460         2.12480
H          -1.36070        -3.05910         2.12940
H          -0.42450        -4.77390        -0.21680
H           1.31380        -4.50060        -0.42700
H           0.18440        -4.13650        -1.74750
H           3.06270        -3.44620        -1.97140
H           4.51830        -2.88370        -1.14290
H           3.60600        -1.78330        -2.19600
H          -0.82530         1.91480         0.85340
N          -0.52160         1.96370        -0.11420
O           0.87890        -0.40250        -0.24140
O          -2.53610         1.12390         1.70370
O          -1.11830         1.34240        -2.22030
O           2.24710         0.50670        -1.80380


Model compound SRS-1m - optimized conf 03

0  1
C           1.39040         0.91480        -0.95670
C           0.40930         2.04330        -0.60690
C          -1.65320         0.90260        -1.22780
C          -3.05100         0.41720        -0.79460
C          -3.04690        -0.36800         0.51770
C          -3.60910        -1.78590         0.53160
C          -2.61780        -2.75350        -0.17830
C          -1.22970        -2.79730         0.43150
C          -0.15160        -2.51110        -0.31480
C           1.29280        -2.53540         0.12970
C           2.07210        -1.31800        -0.41710
C           3.45440        -1.14390         0.18540
C           4.51870        -1.12270        -0.63060
C           5.96730        -0.98750        -0.26300
C           0.97840         2.89210         0.54410
C           0.18600         4.17130         0.88300
C           0.78780         4.83990         2.12790
C           0.13310         5.15620        -0.29340
C          -4.01290         1.62360        -0.67060
C          -5.01790        -1.88930        -0.07680
C          -1.18000        -3.17660         1.89440
C           1.98300        -3.83930        -0.32030
C           3.51530        -0.99670         1.68810
H           0.34910         2.63500        -1.52310
H          -3.38190        -0.21930        -1.61700
H          -3.66650        -2.05800         1.59030
H          -2.55240        -2.49450        -1.24140
H          -3.07320        -3.75390        -0.12850
H          -0.30940        -2.24790        -1.36170
H           1.32860        -2.48520         1.22190
H           2.15720        -1.39180        -1.50530
H           4.32610        -1.19920        -1.69980
H           1.04850         2.25880         1.43860
H           2.00660         3.16630         0.27620
H          -0.84530         3.87910         1.12450
H           6.40500        -0.10300        -0.74260
H           6.13610        -0.90740         0.81300
H           6.53940        -1.85110        -0.62560
H           1.82160         5.15600         1.94250
H           0.21580         5.72920         2.41260
H           0.79670         4.15840         2.98540
H          -0.36940         4.72980        -1.16660
H           1.14280         5.45510        -0.60010
H          -0.41110         6.06440        -0.01350
H          -3.98640         2.21670        -1.58860
H          -5.04220         1.28840        -0.51080
H          -3.72270         2.25890         0.16920
H          -5.39390        -2.91100         0.03680
H          -5.72380        -1.21900         0.42380
H          -5.02480        -1.65600        -1.14610
H          -0.17890        -3.45480         2.22710
H          -1.52240        -2.34700         2.52480
H          -1.84250        -4.02770         2.09610
H           3.03880        -3.85310        -0.03300
H           1.93050        -3.95140        -1.40910
H           1.48850        -4.70610         0.12680
H           4.46420        -0.57440         2.02320
H           3.38600        -1.95870         2.20050
H           2.71330        -0.33900         2.03910
H          -1.19850         1.42320         0.68150
N          -0.92720         1.56530        -0.28650
O           1.24590        -0.14480        -0.13050
O          -2.59290         0.13340         1.53810
O          -1.27440         0.75180        -2.38440
O           2.21290         0.99910        -1.83970


Model compound SRS-1m - optimized conf 04

0  1
C           1.46800         0.80300        -1.03580
C           0.58420         2.00280        -0.66860
C          -1.55500         0.98020        -1.22640
C          -2.97240         0.59440        -0.75810
C          -3.00460        -0.11900         0.59440
C          -3.69250        -1.47690         0.69860
C          -2.83420        -2.56880        -0.00290
C          -1.41500        -2.69330         0.51820
C          -0.37460        -2.54230        -0.31590
C           1.09410        -2.65020         0.02300
C           1.90060        -1.50440        -0.62730
C           3.36400        -1.44960        -0.19400
C           3.66250        -1.12920         1.07350
C           5.01820        -0.99980         1.70600
C           1.24560         2.80130         0.46950
C           0.55910         4.13300         0.83560
C           1.25010         4.75260         2.05940
C           0.53690         5.12240        -0.33800
C          -3.86310         1.85950        -0.69250
C          -5.13110        -1.46920         0.15370
C          -1.29190        -2.98830         1.99570
C           1.65930        -4.01630        -0.41500
C           4.36060        -1.74700        -1.28460
H           0.55510         2.60080        -1.58270
H          -3.34800        -0.06440        -1.54330
H          -3.72770        -1.69380         1.77100
H          -2.82040        -2.38400        -1.08320
H          -3.36610        -3.52080         0.14330
H          -0.58890        -2.32740        -1.36400
H           1.23080        -2.55730         1.10490
H           1.85470        -1.59850        -1.71790
H           2.82880        -0.90590         1.74000
H           1.29440         2.15890         1.35900
H           2.28270         2.99960         0.17210
H          -0.48180         3.91610         1.11270
H           5.83610        -1.23350         1.02160
H           5.17720         0.01980         2.07990
H           5.10700        -1.66530         2.57430
H           2.29690         4.99410         1.83830
H           0.75360         5.67950         2.36460
H           1.23970         4.06910         2.91540
H           1.55420         5.34710        -0.68070
H           0.07110         6.06720        -0.03880
H          -0.02670         4.73620        -1.19250
H          -3.52620         2.52240         0.10770
H          -3.81280         2.39830        -1.64250
H          -4.90790         1.59440        -0.50550
H          -5.59270        -2.44810         0.31780
H          -5.75010        -0.72180         0.65990
H          -5.16370        -1.26880        -0.92190
H          -0.28730        -3.30190         2.28310
H          -1.54920        -2.10530         2.59310
H          -1.98440        -3.78730         2.28960
H           2.71770        -4.11070        -0.15420
H           1.55750        -4.15710        -1.49720
H           1.11280        -4.82620         0.07590
H           4.17120        -2.72790        -1.73860
H           5.39320        -1.73940        -0.93170
H           4.25810        -0.99910        -2.07850
H          -1.04530         1.53920         0.65610
N          -0.77760         1.63140        -0.31900
O           1.18910        -0.27880        -0.28380
O          -2.48810         0.39370         1.57900
O          -1.20260         0.76800        -2.38190
O           2.34140         0.85610        -1.87370


Model compound SRS-1m - optimized conf 06

0  1
C           1.38770         0.90300        -1.02070
C           0.41010         2.04480        -0.69970
C          -1.62140         0.83820        -1.29810
C          -3.02150         0.35490        -0.87030
C          -3.03720        -0.35370         0.48500
C          -3.58990        -1.77300         0.56830
C          -2.59220        -2.77080        -0.08770
C          -1.20370        -2.77130         0.52280
C          -0.12870        -2.51370        -0.23840
C           1.31660        -2.50370         0.20340
C           2.08230        -1.30380        -0.39860
C           3.46520        -1.09230         0.19030
C           4.52720        -1.10420        -0.62900
C           5.97610        -0.94370        -0.27270
C           0.99360         2.91930         0.42990
C           0.49450         4.37840         0.49750
C          -0.99950         4.51050         0.82830
C           1.33980         5.16460         1.51170
C          -4.00730         1.54780        -0.83900
C          -4.99550        -1.91240        -0.04090
C          -1.15090        -3.07550         2.00300
C           2.01840        -3.81940        -0.19100
C           3.52920        -0.87260         1.68400
H           0.36050         2.62270        -1.62740
H          -3.32160        -0.33370        -1.66210
H          -3.65170        -1.99110         1.63910
H          -2.52820        -2.56980        -1.16330
H          -3.04030        -3.77020         0.01660
H          -0.28990        -2.30420        -1.29680
H           1.35450        -2.40540         1.29210
H           2.16350        -1.42330        -1.48310
H           4.33210        -1.23290        -1.69270
H           0.82800         2.41770         1.39390
H           2.07970         2.94620         0.28360
H           0.66160         4.82300        -0.49450
H           6.14750        -0.81210         0.79780
H           6.55210        -1.82010        -0.59610
H           6.40730        -0.08030        -0.79470
H          -1.22900         4.04950         1.79740
H          -1.28640         5.56580         0.89100
H          -1.62910         4.03470         0.07290
H           2.40570         5.12760         1.26230
H           1.21910         4.75670         2.52280
H           1.03840         6.21680         1.54230
H          -3.96360         2.09220        -1.78610
H          -5.03490         1.20170        -0.69240
H          -3.75560         2.23190        -0.02530
H          -5.70750        -1.22460         0.42600
H          -4.99840        -1.72740        -1.11970
H          -5.36590        -2.93030         0.11680
H          -0.14620        -3.32080         2.35060
H          -1.50730        -2.22080         2.59050
H          -1.80060        -3.92550         2.24660
H           3.07470        -3.81080         0.09420
H           1.96500        -3.97920        -1.27390
H           1.53290        -4.67050         0.29440
H           4.47750        -0.43170         1.99610
H           3.40390        -1.80910         2.24260
H           2.72570        -0.20110         2.00430
H          -1.22330         1.48630         0.58570
N          -0.92820         1.56670        -0.38190
O           1.24670        -0.12720        -0.15770
O          -2.61000         0.21010         1.48400
O          -1.21110         0.62550        -2.43430
O           2.21050         0.96000        -1.90530


Model compound SRS-1m - optimized conf 07

0  1
C           1.34020         0.70840        -0.93810
C           0.71820         2.04780        -0.51620
C          -1.56720         1.45780        -1.16590
C          -3.04920         1.37340        -0.74680
C          -3.26570         0.63850         0.57680
C          -4.17610        -0.58470         0.60050
C          -3.48190        -1.77710        -0.11820
C          -2.14210        -2.18080         0.46770
C          -1.04130        -2.18640        -0.30030
C           0.35300        -2.60240         0.10900
C           1.41760        -1.63880        -0.46000
C           2.82150        -1.88170         0.06340
C           3.80670        -2.12200        -0.81520
C           5.25140        -2.41460        -0.53290
C           1.41050         2.70310         0.69750
C           2.85290         3.21610         0.48770
C           3.16590         4.30550         1.52640
C           3.91520         2.10710         0.55040
C          -3.65340         2.79520        -0.65440
C          -5.56850        -0.31250         0.00580
C          -2.16700        -2.56360         1.93010
C           0.64900        -4.04220        -0.35950
C           2.99540        -1.82560         1.56310
H           0.83160         2.68870        -1.39560
H          -3.53030         0.83370        -1.56430
H          -4.29280        -0.83190         1.66050
H          -3.36960        -1.54630        -1.18380
H          -4.17970        -2.62550        -0.05530
H          -1.14510        -1.88580        -1.34400
H           0.42970        -2.57090         1.19980
H           1.42240        -1.69650        -1.55230
H           3.54600        -2.09610        -1.87240
H           0.77720         3.55630         0.97090
H           1.38190         2.00830         1.54790
H           2.90170         3.67870        -0.50840
H           5.53440        -3.39080        -0.94690
H           5.89700        -1.67310        -1.01980
H           5.49170        -2.42480         0.53240
H           3.09770         3.90600         2.54580
H           4.18010         4.69570         1.39270
H           2.46900         5.14730         1.45130
H           3.89140         1.60470         1.52560
H           4.91670         2.53290         0.42530
H           3.77870         1.35380        -0.22720
H          -3.21250         3.34450         0.18050
H          -3.45930         3.34320        -1.58020
H          -4.73650         2.75070        -0.50500
H          -5.52270        -0.07910        -1.06260
H          -6.19790        -1.20090         0.11950
H          -6.06950         0.51630         0.51570
H          -2.28640        -1.67670         2.56410
H          -3.01570        -3.22600         2.14240
H          -1.26020        -3.07940         2.24960
H          -0.05700        -4.74260         0.09520
H           1.66520        -4.34990        -0.09510
H           0.54650        -4.12600        -1.44730
H           4.04140        -1.71380         1.85370
H           2.61350        -2.73010         2.05380
H           2.43980        -0.97870         1.97880
H          -1.02120         1.89430         0.74180
N          -0.70500         1.92050        -0.22240
O           0.97540        -0.28950        -0.10370
O          -2.71110         1.02460         1.59760
O          -1.22780         1.18740        -2.31290
O           2.07940         0.58060        -1.88810


Model compound SRS-1m - optimized conf 09

0  1
C           1.36930         0.83320        -0.70610
C           0.70350         2.11440        -0.18410
C          -1.55720         1.59190        -0.95290
C          -3.04820         1.44580        -0.58670
C          -3.29110         0.54090         0.62220
C          -4.18910        -0.68090         0.45900
C          -3.45560        -1.76670        -0.38000
C          -2.13640        -2.23530         0.20390
C          -1.00400        -2.13010        -0.50890
C           0.37650        -2.58370        -0.09230
C           1.45500        -1.55240        -0.49120
C           2.83220        -1.84270         0.07690
C           3.86620        -1.97350        -0.76820
C           5.29720        -2.28720        -0.44210
C           1.35210         2.68000         1.09780
C           2.83340         3.12760         1.03400
C           3.83700         1.96910         1.15700
C           3.13860         3.99950        -0.19390
C          -3.66620         2.83970        -0.32190
C          -5.56380        -0.34630        -0.14450
C          -2.21710        -2.80800         1.60090
C           0.71070        -3.95390        -0.71770
C           2.92500        -1.95990         1.58040
H           0.81300         2.82650        -1.00520
H          -3.50450         1.01670        -1.48030
H          -4.33830        -1.06200         1.47420
H          -3.30320        -1.39870        -1.40120
H          -4.14670        -2.61940        -0.45590
H          -1.06690        -1.69590        -1.50770
H           0.40440        -2.68470         0.99660
H           1.51820        -1.48620        -1.58110
H           3.66240        -1.82810        -1.82820
H           0.74310         3.55050         1.37230
H           1.23020         1.94610         1.90530
H           2.97050         3.75710         1.92470
H           5.47970        -2.41750         0.62660
H           5.61440        -3.20790        -0.94830
H           5.95860        -1.49080        -0.80520
H           4.85640         2.36090         1.24460
H           3.63790         1.36540         2.04960
H           3.81290         1.31000         0.28570
H           4.14330         4.42840        -0.11800
H           2.42960         4.83040        -0.28540
H           3.09800         3.41160        -1.11620
H          -3.45470         3.50680        -1.16180
H          -4.75210         2.77000        -0.20670
H          -3.25010         3.27560         0.58910
H          -5.48570         0.01770        -1.17380
H          -6.18700        -1.24600        -0.16280
H          -6.09030         0.40970         0.44640
H          -1.32110        -3.36180         1.88540
H          -2.36610        -2.01260         2.34110
H          -3.07000        -3.49260         1.68980
H           0.65590        -3.90590        -1.81110
H          -0.00500        -4.70960        -0.38260
H           1.71850        -4.28360        -0.44760
H           2.53930        -2.92220         1.94070
H           2.32870        -1.17720         2.06050
H           3.95120        -1.86490         1.93920
H          -1.05810         1.78140         1.00830
N          -0.72230         1.93680         0.06300
O           0.97540        -0.25460        -0.01060
O          -2.76620         0.79170         1.69910
O          -1.18710         1.47160        -2.11610
O           2.16320         0.81830        -1.62130


Model compound SRS-1m - optimized conf 10

0  1
C           1.33380         1.13320        -0.83070
C           0.23520         2.13330        -0.43620
C          -1.65580         0.78690        -1.17620
C          -3.00030         0.12260        -0.81820
C          -2.95200        -0.70760         0.46530
C          -3.35550        -2.17750         0.40790
C          -2.25180        -3.00240        -0.31560
C          -0.87810        -2.91720         0.32160
C           0.17230        -2.47750        -0.38870
C           1.60310        -2.35960         0.08370
C           2.24730        -1.03760        -0.39150
C           3.59300        -0.74000         0.24450
C           4.66080        -0.56760        -0.54880
C           6.08030        -0.29210        -0.14730
C           0.71420         2.95930         0.77540
C          -0.01190         4.29420         1.06960
C           0.06010         5.27190        -0.11270
C          -1.45760         4.12850         1.56310
C          -4.10630         1.19830        -0.69370
C          -4.73220        -2.40410        -0.24000
C          -0.81020        -3.35440         1.76750
C           2.44320        -3.55490        -0.41090
C           3.61480        -0.65290         1.75290
H           0.13440         2.77290        -1.31620
H          -3.22090        -0.51620        -1.67520
H          -3.40580        -2.49920         1.45290
H          -2.19670        -2.69650        -1.36670
H          -2.59470        -4.04780        -0.31280
H           0.00210        -2.18600        -1.42610
H           1.61660        -2.35730         1.17750
H           2.35450        -1.04880        -1.48030
H           4.49380        -0.61740        -1.62390
H           0.68410         2.31900         1.66710
H           1.77170         3.18890         0.59860
H           0.55810         4.74300         1.89600
H           6.74890        -1.07110        -0.53530
H           6.42550         0.65540        -0.57980
H           6.22320        -0.24240         0.93420
H          -0.32610         6.25510         0.17600
H           1.08940         5.40570        -0.46250
H          -0.53890         4.92500        -0.96180
H          -2.11200         3.75570         0.76970
H          -1.85860         5.09050         1.90050
H          -1.51880         3.43100         2.40630
H          -4.11220         1.83160        -1.58490
H          -5.09300         0.73510        -0.59860
H          -3.93460         1.82460         0.18480
H          -4.74260        -2.12200        -1.29760
H          -4.99620        -3.46480        -0.18240
H          -5.51700        -1.83890         0.27240
H          -1.26090        -2.60120         2.42510
H          -1.36990        -4.28640         1.91640
H           0.21070        -3.52660         2.11150
H           2.42040        -3.62020        -1.50460
H           2.04320        -4.49200        -0.01400
H           3.48920        -3.46370        -0.10290
H           3.58210        -1.64450         2.22220
H           2.74110        -0.10070         2.11460
H           4.50740        -0.14630         2.12420
H          -1.33740         1.28820         0.76600
N          -1.04830         1.49360        -0.18480
O           1.29050         0.02010        -0.06550
O          -2.59150        -0.19940         1.51900
O          -1.21940         0.72700        -2.32100
O           2.15810         1.35420        -1.68780


Model compound SRR-1m - optimized conf 01

0  1
C          -1.41250        -1.46960         0.79160
C          -2.37960        -0.32280         0.44350
C          -1.11490         1.73940         0.82220
C          -0.30050         2.88430         0.15510
C           0.79590         2.31160        -0.77320
C           2.26720         2.67250        -0.54980
C           3.22470         1.54120        -0.95940
C           3.21360         0.25530        -0.15220
C           2.32450         0.02900         0.82380
C           2.07610        -1.22600         1.62800
C           0.90750        -2.05210         1.00330
C           1.29810        -2.86390        -0.22040
C           1.12780        -2.38120        -1.45940
C           1.45270        -3.05030        -2.76400
C          -3.44950        -0.82040        -0.54390
C          -4.61390         0.15570        -0.79680
C          -5.51520        -0.38830        -1.91520
C          -5.43180         0.43340         0.47300
C           0.14090         3.89010         1.21980
C           2.56560         3.93860        -1.38980
C           4.26880        -0.72930        -0.59540
C           1.75880        -0.86870         3.09120
C           1.87120        -4.21720         0.12210
H          -2.84550        -0.05800         1.39770
H          -0.99620         3.37170        -0.54170
H           2.41980         2.91660         0.50550
H           4.24570         1.94970        -0.96000
H           3.01170         1.28120        -2.00560
H           1.62110         0.81990         1.06940
H           2.95830        -1.87550         1.61070
H           0.50660        -2.73590         1.75930
H           0.69940        -1.38550        -1.55120
H          -2.95950        -1.05360        -1.50000
H          -3.83330        -1.77010        -0.15640
H          -4.18710         1.10850        -1.13900
H           2.15130        -2.43820        -3.34890
H           1.89430        -4.04230        -2.64750
H           0.55010        -3.15840        -3.37890
H          -5.96700        -1.34460        -1.62510
H          -6.32980         0.30840        -2.13930
H          -4.95210        -0.55420        -2.84010
H          -4.83290         0.90530         1.25800
H          -5.84910        -0.49530         0.88110
H          -6.26860         1.10530         0.25490
H           0.76350         3.41920         1.98320
H           0.68700         4.72770         0.77880
H          -0.73750         4.28660         1.73300
H           2.44610         3.72240        -2.45590
H           1.90110         4.77010        -1.13780
H           3.59420         4.26940        -1.21850
H           4.26320        -1.65140        -0.01320
H           4.12980        -1.00250        -1.64860
H           5.26880        -0.28250        -0.51610
H           1.59500        -1.76910         3.69260
H           0.85700        -0.25020         3.14940
H           2.58310        -0.30610         3.54040
H           2.25450        -4.74760        -0.75070
H           1.10690        -4.84840         0.59330
H           2.69470        -4.13280         0.84310
H          -1.35960         0.88400        -0.99230
N          -1.72230         0.87950        -0.04320
O          -0.12840        -1.08740         0.69400
O           0.46040         1.62810        -1.73040
O          -1.23060         1.67140         2.04000
O          -1.78670        -2.57060         1.13310


Model compound SRR-1m - optimized conf 02

0  1
C           1.12560         0.93360        -0.98270
C          -0.02070         1.85850        -0.56580
C          -2.25830         0.97580         0.03440
C          -3.00500         0.05470         0.99680
C          -3.23930        -1.36790         0.42150
C          -2.59060        -1.81270        -0.89330
C          -1.82740        -3.15250        -0.72120
C          -0.56670        -3.02300         0.12350
C           0.56920        -2.60100        -0.45410
C           1.91190        -2.32850         0.18210
C           2.45570        -0.96580        -0.30570
C           3.74560        -0.50230         0.33920
C           4.78700        -0.20460        -0.45360
C           6.15760         0.25860        -0.05520
C           0.57200         3.16050         0.02170
C          -0.45990         4.24250         0.39160
C           0.25090         5.42150         1.07320
C          -1.27700         4.71680        -0.81970
C          -4.34050         0.68290         1.42940
C          -3.70660        -1.92010        -1.95230
C          -0.70870        -3.38220         1.58380
C           2.92160        -3.44500        -0.15180
C           3.74240        -0.39500         1.84520
H          -0.58230         2.08430        -1.47380
H          -2.39250        -0.11460         1.89440
H          -1.87370        -1.05890        -1.22690
H          -1.56230        -3.50560        -1.72400
H          -2.51320        -3.88810        -0.28720
H           0.54410        -2.42430        -1.53220
H           1.79880        -2.27830         1.27000
H           2.58130        -0.99180        -1.39080
H           4.63580        -0.30050        -1.52840
H           1.16130         2.90140         0.91190
H           1.27830         3.56160        -0.71630
H          -1.15590         3.80250         1.11890
H           6.28670         0.35560         1.02460
H           6.92050        -0.44030        -0.42080
H           6.38330         1.22990        -0.51260
H           0.95840         5.90350         0.38760
H          -0.46960         6.18170         1.39230
H           0.81180         5.09910         1.95750
H          -1.88970         3.91360        -1.23820
H          -0.61960         5.10080        -1.60980
H          -1.95300         5.52860        -0.53050
H          -4.92080         0.96220         0.54720
H          -4.90640        -0.03570         2.02410
H          -4.16780         1.58460         2.02380
H          -3.28850        -2.24910        -2.90870
H          -4.46650        -2.64020        -1.63510
H          -4.18590        -0.94920        -2.10780
H          -1.56830        -2.88050         2.04080
H          -0.90330        -4.45790         1.68530
H           0.18070        -3.15180         2.17400
H           2.56400        -4.40460         0.23060
H           3.90590        -3.24210         0.28120
H           3.04790        -3.54490        -1.23570
H           3.73710        -1.38300         2.32250
H           2.84370         0.12900         2.18820
H           4.60970         0.14710         2.22490
H          -0.52480         0.63100         1.07100
N          -0.94380         1.19050         0.34220
O           1.40460         0.02260        -0.02280
O          -3.95400        -2.13280         1.04330
O          -2.81360         1.47620        -0.94090
O           1.72160         1.04170        -2.03060


Model compound SRR-1m - optimized conf 03

0  1
C           1.85900         0.03620         0.90570
C           2.10370        -1.30160         0.19150
C          -0.06330        -2.36360         0.57020
C          -1.37910        -2.87000        -0.08260
C          -2.02760        -1.74860        -0.92830
C          -3.44820        -1.26740        -0.62140
C          -3.63880         0.23110        -0.90950
C          -2.90860         1.23180        -0.03100
C          -2.00080         0.85670         0.87990
C          -1.10090         1.70180         1.75110
C           0.30630         1.87260         1.09240
C           0.35880         2.93230         0.00490
C           0.26320         2.60600        -1.29210
C           0.30080         3.52230        -2.48140
C           3.09240        -1.13550        -0.98410
C           4.49470        -0.59120        -0.64860
C           5.22990        -1.45580         0.38530
C           5.31300        -0.46570        -1.94270
C          -2.25600        -3.54470         0.97350
C          -4.41700        -2.09910        -1.49640
C          -3.28830         2.66350        -0.32280
C          -0.97110         1.07200         3.14980
C           0.52790         4.33240         0.54370
H           2.53300        -1.95620         0.95340
H          -1.07190        -3.61180        -0.83210
H          -3.67600        -1.46730         0.42960
H          -4.71630         0.44630        -0.86770
H          -3.34170         0.41600        -1.95110
H          -1.82160        -0.20600         1.01610
H          -1.51430         2.71030         1.86300
H           1.03340         2.12730         1.87010
H           0.14550         1.55140        -1.52990
H           3.19320        -2.12440        -1.45060
H           2.62630        -0.48210        -1.73500
H           4.37910         0.41130        -0.22020
H          -0.61820         3.42410        -3.07360
H           0.41670         4.57580        -2.21810
H           1.12760         3.25400        -3.15150
H           5.29970        -2.49950         0.05360
H           6.25050        -1.08840         0.53640
H           4.72800        -1.43230         1.35600
H           5.47340        -1.44720        -2.40580
H           6.29710        -0.02990        -1.74190
H           4.80930         0.17100        -2.67850
H          -2.50220        -2.86020         1.78780
H          -3.18080        -3.93200         0.53860
H          -1.71250        -4.38020         1.41970
H          -4.23110        -1.90480        -2.55720
H          -4.30850        -3.17440        -1.32630
H          -5.45300        -1.82840        -1.27230
H          -3.06800         2.92070        -1.36620
H          -4.36760         2.81110        -0.18430
H          -2.76430         3.38070         0.30990
H          -1.95360         0.97870         3.62310
H          -0.33610         1.68110         3.80150
H          -0.53250         0.07060         3.08620
H           0.47230         5.09400        -0.23530
H           1.49590         4.43810         1.05030
H          -0.24010         4.57090         1.29070
H           0.55800        -1.69240        -1.23180
N           0.88900        -1.93440        -0.30240
O           0.67960         0.57880         0.55410
O          -1.41290        -1.30290        -1.88670
O           0.10260        -2.39820         1.78450
O           2.66160         0.53880         1.66280


Model compound SRR-1m - optimized conf 04

0  1
C          -1.15520        -0.65750        -0.76130
C          -0.50390        -1.91100        -0.17370
C           1.94520        -1.92810         0.21680
C           3.06410        -1.33290         1.07050
C           3.67360        -0.03560         0.47670
C           3.26760         0.47340        -0.90910
C           3.08890         2.01120        -0.91850
C           1.89360         2.48480        -0.09850
C           0.66020         2.38840        -0.61930
C          -0.66320         2.73910         0.02160
C          -1.70890         1.64960        -0.30490
C          -3.05800         1.80630         0.36580
C          -4.15540         1.85330        -0.40620
C          -5.58590         2.01540         0.01780
C          -1.51490        -2.71380         0.67810
C          -2.82320        -3.12550        -0.02590
C          -2.57180        -3.96450        -1.28780
C          -3.72550        -3.87610         0.96470
C           4.17530        -2.36910         1.31970
C           4.34600         0.00980        -1.91200
C           2.20700         3.03840         1.27110
C          -1.16970         4.11260        -0.46370
C          -3.05350         1.88150         1.87360
H          -0.15580        -2.51020        -1.01570
H           2.66030        -1.02120         2.04310
H           2.31840         0.01830        -1.20270
H           2.96370         2.31800        -1.96320
H           4.01240         2.47120        -0.55240
H           0.57710         2.01930        -1.64430
H          -0.54290         2.77940         1.10940
H          -1.84490         1.59180        -1.38700
H          -4.00960         1.76370        -1.48250
H          -0.98910        -3.61070         1.02900
H          -1.75710        -2.12210         1.57110
H          -3.34970        -2.21140        -0.33220
H          -5.71220         2.09170         1.09960
H          -6.02030         2.91680        -0.43280
H          -6.19070         1.17090        -0.33540
H          -2.04940        -3.38920        -2.05650
H          -1.97550        -4.85570        -1.05660
H          -3.51970        -4.30300        -1.71930
H          -3.25560        -4.81080         1.29400
H          -4.68500        -4.13270         0.50390
H          -3.93260        -3.27510         1.85720
H           3.79590        -3.19980         1.92130
H           4.53000        -2.77620         0.37060
H           5.00400        -1.89600         1.84980
H           5.32770         0.40380        -1.63180
H           4.40010        -1.08200        -1.94800
H           4.10100         0.36780        -2.91670
H           1.31500         3.25480         1.86330
H           2.84910         2.35740         1.83860
H           2.77230         3.97460         1.17300
H          -1.28330         4.12290        -1.55350
H          -0.45360         4.89450        -0.19740
H          -2.13980         4.36450        -0.02430
H          -2.42240         1.09060         2.29260
H          -4.05240         1.77280         2.29880
H          -2.64640         2.83630         2.22950
H           0.57070        -0.87000         1.31880
N           0.68120        -1.57540         0.60470
O          -1.12970         0.36630         0.12130
O           4.51370         0.55200         1.13460
O           2.17420        -2.65670        -0.74370
O          -1.65460        -0.61000        -1.86430


Model compound SRR-1m - optimized conf 05

0  1
C          -1.40340        -1.47230         0.86680
C          -2.38240        -0.31730         0.56280
C          -1.06380         1.71130         0.94440
C          -0.26940         2.86800         0.27380
C           0.77470         2.31290        -0.72290
C           2.25850         2.65590        -0.56250
C           3.18310         1.52250        -1.03670
C           3.19390         0.22370        -0.25030
C           2.34760        -0.00760         0.76200
C           2.11970        -1.27160         1.55780
C           0.91660        -2.07620         0.97240
C           1.24560        -2.87470        -0.27790
C           1.02480        -2.37390        -1.50170
C           1.28570        -3.02780        -2.82810
C          -3.48950        -0.81320        -0.38820
C          -4.82080        -0.03420        -0.36020
C          -4.72440         1.38670        -0.93560
C          -5.90040        -0.83720        -1.10310
C           0.23430         3.83670         1.34520
C           2.52950         3.93500        -1.39160
C           4.21530        -0.76600        -0.75670
C           1.86880        -0.93230         3.03820
C           1.82120        -4.23730         0.02100
H          -2.82350        -0.07030         1.53510
H          -0.99130         3.38410        -0.37390
H           2.46360         2.87810         0.48860
H           4.20760         1.91990        -1.07810
H           2.91830         1.28300        -2.07580
H           1.66670         0.78770         1.05220
H           2.99280        -1.93020         1.49350
H           0.54110        -2.76630         1.73570
H           0.60110        -1.37380        -1.56120
H          -3.09760        -0.84180        -1.41590
H          -3.68890        -1.85090        -0.10550
H          -5.12920         0.04600         0.69290
H           1.72120        -4.02590        -2.74460
H           0.35610        -3.11790        -3.40470
H           1.96490        -2.41470        -3.43450
H          -4.39680         1.36050        -1.98270
H          -5.70230         1.87970        -0.90930
H          -4.01690         2.00660        -0.38070
H          -5.63590        -0.96470        -2.16000
H          -6.86760        -0.32510        -1.06490
H          -6.02950        -1.83450        -0.66960
H           0.76980         4.68050         0.90310
H          -0.61380         4.22820         1.91060
H           0.88600         3.33650         2.06440
H           2.35550         3.74130        -2.45460
H           1.88700         4.76770        -1.09090
H           3.56870         4.25220        -1.26450
H           5.22280        -0.33090        -0.71990
H           4.22720        -1.69560        -0.18660
H           4.02270        -1.02380        -1.80530
H           1.72140        -1.83980         3.63330
H           0.97670        -0.30600         3.14330
H           2.71740        -0.38460         3.45950
H           1.07370        -4.86770         0.51920
H           2.67780        -4.16930         0.70430
H           2.15890        -4.75970        -0.87500
H          -1.41650         0.92170        -0.88340
N          -1.72600         0.88870         0.08350
O          -0.12260        -1.09790         0.71970
O           0.38650         1.65930        -1.68100
O          -1.11980         1.60420         2.16380
O          -1.76900        -2.57390         1.21600


Model compound SRR-1m - optimized conf 06

0  1
C           1.28910         1.57220         0.76030
C           2.36040         0.52090         0.41420
C           1.30870        -1.65550         0.80120
C           0.62430        -2.88820         0.14320
C          -0.53300        -2.44940        -0.78430
C          -1.95410        -2.97120        -0.55040
C          -3.03640        -1.96340        -0.97260
C          -3.15460        -0.66180        -0.19960
C          -2.28060        -0.31440         0.75410
C          -2.16420         0.97340         1.53810
C          -1.09550         1.92460         0.91620
C          -1.54190         2.67040        -0.33640
C          -2.19300         3.83160        -0.16930
C          -2.76790         4.73860        -1.21890
C           3.37750         1.11640        -0.57540
C           4.63140         0.25740        -0.82570
C           5.47500         0.88250        -1.94670
C           5.47270         0.06550         0.44470
C           0.30280        -3.92980         1.21670
C          -2.11010        -4.27560        -1.37020
C          -4.30630         0.20000        -0.65850
C          -1.80840         0.66150         3.00370
C          -1.20590         2.05210        -1.67160
H           2.85040         0.30450         1.36830
H           1.36800        -3.29890        -0.55320
H          -2.07500        -3.21450         0.50930
H          -4.00600        -2.48140        -0.94350
H          -2.87050        -1.71170        -2.02930
H          -1.49500        -1.02040         1.00870
H          -3.10690         1.52930         1.51500
H          -0.78650         2.65330         1.67070
H          -2.32610         4.18670         0.85420
H           2.86790         1.29670        -1.53290
H           3.66750         2.10020        -0.19130
H           4.29890        -0.73360        -1.16400
H          -2.27430         5.71870        -1.19470
H          -2.66620         4.34300        -2.23150
H          -3.83390         4.92370        -1.03500
H           6.35340         0.26750        -2.16880
H           4.89810         0.98920        -2.87190
H           5.83160         1.87930        -1.66040
H           6.37090        -0.52260         0.22840
H           4.92280        -0.45940         1.23180
H           5.79790         1.03180         0.84900
H          -0.14630        -4.82710         0.78420
H           1.22200        -4.22050         1.72910
H          -0.36650        -3.52660         1.97950
H          -2.01730        -4.06380        -2.43980
H          -1.35660        -5.02370        -1.10790
H          -3.09510        -4.71650        -1.19060
H          -5.26010        -0.32910        -0.53230
H          -4.36800         1.14840        -0.12350
H          -4.21660         0.42870        -1.72810
H          -2.56690         0.01450         3.45520
H          -1.74520         1.57800         3.59980
H          -0.84470         0.14530         3.06680
H          -1.35380         0.96960        -1.66290
H          -0.14990         2.22180        -1.91840
H          -1.79980         2.48030        -2.48130
H           1.45300        -0.78150        -1.01530
N           1.82120        -0.74060        -0.06920
O           0.04860         1.07960         0.62010
O          -0.27990        -1.73850        -1.74680
O           1.41680        -1.56790         2.01860
O           1.55650         2.69650         1.12510


Model compound SRR-1m - optimized conf 07

0  1
C          -1.41810        -0.68130        -0.81030
C          -0.95120        -2.03540        -0.26150
C           1.39190        -1.95680        -0.95200
C           2.87520        -2.05250        -0.50030
C           3.20880        -0.98250         0.55770
C           4.27910         0.07370         0.29000
C           3.64050         1.31180        -0.43330
C           2.39580         1.93610         0.16980
C           1.26180         1.96990        -0.54810
C          -0.05460         2.58840        -0.13600
C          -1.24200         1.69500        -0.55400
C          -2.58250         2.12210         0.01480
C          -3.59630         2.36320        -0.83040
C          -4.99020         2.81310        -0.50370
C          -1.75170        -2.43510         0.99320
C          -3.28550        -2.44940         0.83820
C          -3.75700        -3.38650        -0.28370
C          -3.93380        -2.82420         2.17900
C           3.79470        -2.13860        -1.71910
C           5.05420         0.40860         1.57310
C           2.52100         2.52740         1.55660
C          -0.21910         3.99410        -0.74940
C          -2.66700         2.23070         1.51960
H          -1.13610        -2.74030        -1.07480
H           2.94080        -2.99230         0.06490
H           4.99420        -0.33290        -0.43130
H           3.41660         1.02270        -1.46550
H           4.43810         2.06690        -0.48980
H           1.27130         1.52620        -1.54470
H          -0.07850         2.68060         0.95380
H          -1.30720         1.65380        -1.64500
H          -3.40520         2.20840        -1.89140
H          -1.40830        -3.43310         1.29640
H          -1.48180        -1.74690         1.80530
H          -3.61190        -1.43250         0.58100
H          -5.72570         2.08840        -0.87480
H          -5.16180         2.95220         0.56580
H          -5.21450         3.76450        -1.00280
H          -4.85080        -3.43080        -0.31260
H          -3.41660        -3.04310        -1.26390
H          -3.38860        -4.40800        -0.12530
H          -3.65610        -3.84200         2.47930
H          -5.02590        -2.78600         2.11060
H          -3.62420        -2.14470         2.98080
H           4.82860        -2.33320        -1.42010
H           3.46590        -2.95260        -2.36760
H           3.76200        -1.22600        -2.31850
H           4.39120         0.68950         2.39060
H           5.63460        -0.45860         1.90460
H           5.75540         1.22870         1.38900
H           1.75010         3.27180         1.76460
H           2.44520         1.74570         2.32080
H           3.49270         3.01620         1.68720
H          -0.16040         3.95040        -1.84280
H           0.57710         4.65770        -0.40110
H          -1.18360         4.43750        -0.48380
H          -2.18030         3.14100         1.89230
H          -2.15980         1.38280         1.99170
H          -3.69860         2.24370         1.87580
H           0.79340        -1.89410         0.98880
N           0.47220        -2.07770         0.04370
O          -0.91400         0.34480        -0.09210
O           2.59610        -0.99130         1.61690
O           1.09130        -1.85640        -2.13520
O          -2.17740        -0.56440        -1.74660


Model compound SRR-1m - optimized conf 08

0  1
C           1.13620         1.10420        -0.98310
C          -0.09700         1.91390        -0.57240
C          -2.24870         0.83580         0.01180
C          -2.94780        -0.06830         1.02500
C          -2.98080        -1.56560         0.61840
C          -2.46350        -2.03700        -0.74290
C          -1.65330        -3.35100        -0.61640
C          -0.32630        -3.16130         0.10950
C           0.71000        -2.62770        -0.55510
C           2.07550        -2.24960        -0.03210
C           2.45990        -0.84420        -0.54690
C           3.77190        -0.28830        -0.00370
C           3.86570         0.03340         1.29500
C           5.04280         0.60640         2.02980
C           0.36390         3.27900        -0.01070
C          -0.76850         4.26900         0.31900
C          -0.17860         5.52740         0.97360
C          -1.61060         4.63260        -0.91330
C          -4.37970         0.42990         1.29930
C          -3.68280        -2.19440        -1.67690
C          -0.29300        -3.58410         1.55860
C           3.14400        -3.27990        -0.44800
C           4.86190        -0.12550        -1.03220
H          -0.67480         2.07100        -1.48620
H          -2.39460        -0.05890         1.97370
H          -1.80900        -1.27250        -1.16890
H          -1.46980        -3.72030        -1.63190
H          -2.27240        -4.09550        -0.10570
H           0.56530        -2.41520        -1.61720
H           2.05770        -2.20160         1.06220
H           2.50800        -0.86270        -1.64010
H           2.97730        -0.11510         1.90980
H           0.96200         3.09850         0.89350
H           1.04150         3.72180        -0.75020
H          -1.43040         3.78720         1.05190
H           5.92050         0.74390         1.39540
H           4.79110         1.58060         2.46800
H           5.33140        -0.04370         2.86540
H           0.48990         6.05360         0.28140
H          -0.97010         6.22600         1.26400
H           0.39880         5.28280         1.87210
H          -0.98180         5.05630        -1.70630
H          -2.36400         5.38400        -0.65380
H          -2.13940         3.76530        -1.31810
H          -4.89110        -0.27520         1.95700
H          -4.35800         1.41270         1.77870
H          -4.93120         0.52380         0.36150
H          -3.35720        -2.54640        -2.66080
H          -4.39230        -2.91900        -1.26580
H          -4.19340        -1.23710        -1.81400
H          -1.12740        -3.15210         2.12020
H          -0.41310        -4.67320         1.63070
H           0.64060        -3.32330         2.06180
H           2.88300        -4.26810        -0.06050
H           4.13150        -3.01000        -0.06130
H           3.21140        -3.36020        -1.53900
H           4.52650         0.56640        -1.81330
H           5.08540        -1.07970        -1.52580
H           5.79330         0.25480        -0.60980
H          -0.52990         0.72560         1.12070
N          -0.96930         1.18940         0.33900
O           1.33820         0.03050        -0.19500
O          -3.46250        -2.35650         1.40970
O          -2.80850         1.21430        -1.01500
O           1.85320         1.42690        -1.90600


Model compound SRR-1m - optimized conf 09

0  1
C           1.47180         1.29060         0.88880
C           2.38430         0.11930         0.48240
C           0.99550        -1.85710         0.85010
C           0.16030        -2.98800         0.18570
C          -0.89370        -2.39700        -0.78080
C          -2.38110        -2.69640        -0.57480
C          -3.30170        -1.55470        -1.03890
C          -3.28580        -0.24710        -0.26610
C          -2.32680         0.04480         0.62160
C          -2.07060         1.31220         1.40240
C          -0.81310         2.07660         0.88150
C          -1.01410         2.95820        -0.33660
C          -0.95060         4.28760        -0.16290
C          -1.16180         5.35680        -1.19500
C           3.43020         0.61140        -0.53500
C           4.55160        -0.39260        -0.86470
C           5.42360         0.15750        -2.00320
C           5.41040        -0.73320         0.36170
C          -0.33990        -3.95360         1.26180
C          -2.70560        -3.98130        -1.37670
C          -4.41170         0.68220        -0.65090
C          -1.88830         0.96720         2.89430
C          -1.26880         2.29020        -1.67040
H           2.87870        -0.17590         1.41180
H           0.85520        -3.51310        -0.48360
H          -2.55980        -2.89630         0.48600
H          -4.32970        -1.94380        -1.04970
H          -3.06150        -1.32850        -2.08750
H          -1.58220        -0.71630         0.83360
H          -2.90950         2.00910         1.30380
H          -0.41660         2.69350         1.69130
H          -0.72550         4.65670         0.83770
H           2.90990         0.88950        -1.46280
H           3.86300         1.53460        -0.13460
H           4.08150        -1.32110        -1.21670
H          -2.01300         5.99460        -0.92300
H          -0.28750         6.01690        -1.25610
H          -1.35550         4.95630        -2.19240
H           4.82910         0.36800        -2.89900
H           5.91660         1.09050        -1.70440
H           6.20610        -0.55650        -2.28070
H           5.87530         0.16910         0.77720
H           6.21410        -1.42600         0.09090
H           4.82770        -1.20650         1.15780
H           0.51290        -4.37080         1.80140
H          -0.95880        -3.44250         2.00190
H          -0.90750        -4.78040         0.82830
H          -2.06860        -4.82280        -1.09020
H          -3.74540        -4.27680        -1.20810
H          -2.56730        -3.80310        -2.44760
H          -4.36090         1.64880        -0.14700
H          -4.41500         0.86720        -1.73300
H          -5.38290         0.22890        -0.41280
H          -2.77120         0.45000         3.28190
H          -1.73080         1.87000         3.49380
H          -1.02380         0.30920         3.03430
H          -0.85670         2.87650        -2.49590
H          -2.33970         2.16310        -1.86460
H          -0.81960         1.29570        -1.70320
H           1.34260        -1.05090        -0.97190
N           1.67560        -1.05040        -0.01210
O           0.18580         1.05490         0.58180
O          -0.51210        -1.75110        -1.74650
O           1.06520        -1.75290         2.06910
O           1.89400         2.29600         1.41700


Model compound SRR-1m - optimized conf 10

0  1
C           1.90160         0.42050         1.17180
C           2.22030        -1.07260         0.97370
C           0.11040        -2.30660         0.96800
C          -1.01600        -2.92450         0.09330
C          -1.59970        -1.86230        -0.86820
C          -3.08820        -1.50660        -0.81550
C          -3.37310        -0.04880        -1.21310
C          -2.87270         1.06630        -0.31230
C          -2.08390         0.83580         0.74540
C          -1.37190         1.81850         1.64580
C           0.10360         2.01800         1.17240
C           0.25400         2.92790        -0.03480
C           0.23330         2.43750        -1.28270
C           0.36750         3.19350        -2.57370
C           3.62590        -1.31570         0.39030
C           3.81240        -1.12500        -1.12850
C           3.54880         0.31230        -1.60160
C           5.22830        -1.57000        -1.52740
C          -2.00230        -3.67980         0.98630
C          -3.82600        -2.45980        -1.78830
C          -3.32020         2.43500        -0.76630
C          -1.40800         1.33150         3.10550
C           0.40920         4.38290         0.33390
H           2.21520        -1.46540         1.99720
H          -0.51440        -3.63230        -0.58020
H          -3.46230        -1.69040         0.19620
H          -4.46080         0.05680        -1.33610
H          -2.94810         0.11670        -2.21300
H          -1.84540        -0.19520         0.99180
H          -1.84730         2.80440         1.59420
H           0.69190         2.43530         1.99660
H           0.10650         1.36270        -1.39410
H           4.31390        -0.65440         0.92840
H           3.90410        -2.34510         0.64420
H           3.10630        -1.79190        -1.64520
H          -0.51430         3.03550        -3.20810
H           0.49280         4.26980        -2.43780
H           1.22830         2.82760        -3.14750
H           3.73170         0.40050        -2.67810
H           2.51890         0.63330        -1.42000
H           4.20610         1.02130        -1.08680
H           5.98540        -0.94230        -1.04240
H           5.37570        -1.49120        -2.60960
H           5.42050        -2.60850        -1.23690
H          -1.47200        -4.46070         1.53540
H          -2.45150        -3.02220         1.73290
H          -2.79450        -4.15250         0.40090
H          -3.64690        -3.51320        -1.55560
H          -4.90490        -2.28550        -1.73840
H          -3.49550        -2.28060        -2.81600
H          -2.96980         2.64350        -1.78460
H          -4.41660         2.49000        -0.79430
H          -2.95770         3.23750        -0.12300
H          -0.91190         0.35990         3.20010
H          -2.44040         1.21670         3.44980
H          -0.90460         2.03960         3.77240
H          -0.39360         4.71090         1.00730
H           0.39830         5.04390        -0.53380
H           1.35270         4.54270         0.87110
H           1.01090        -1.62060        -0.70440
N           1.17840        -1.81290         0.27800
O           0.60970         0.68480         0.90970
O          -0.86590        -1.36890        -1.71280
O           0.04010        -2.32500         2.19130
O           2.70670         1.22730         1.58410


Model compound SRR-1m - optimized conf 11

0  1
C           1.52310         0.70390        -0.93920
C           0.80640         2.00140        -0.54210
C          -1.48500         1.46430        -1.19580
C          -2.96230         1.32540        -0.73430
C          -3.10220         0.30880         0.41550
C          -3.97190        -0.93660         0.25640
C          -3.12170        -2.10730        -0.35250
C          -1.79540        -2.44810         0.30090
C          -0.66240        -2.34170        -0.41140
C           0.73590        -2.67490         0.05650
C           1.75430        -1.62970        -0.44760
C           3.13700        -1.75380         0.16500
C           4.19300        -1.90850        -0.64770
C           5.63690        -2.07120        -0.27250
C           1.54920         2.66840         0.63030
C           1.05380         4.07750         1.01440
C           1.77800         4.55540         2.28170
C           1.22680         5.08980        -0.12680
C          -3.87860         1.13880        -1.94440
C          -4.68710        -1.27890         1.57200
C          -1.83360        -2.93000         1.73450
C           1.15570        -4.08170        -0.41660
C           3.21000        -1.67900         1.67230
H           0.86710         2.62400        -1.43720
H          -3.19880         2.28340        -0.25080
H          -4.74090        -0.72990        -0.49370
H          -2.93910        -1.87960        -1.40800
H          -3.77680        -2.99050        -0.33550
H          -0.73450        -1.99670        -1.44380
H           0.75800        -2.65590         1.15010
H           1.83410        -1.68720        -1.53710
H           3.99920        -1.90570        -1.71950
H           1.48030         2.00630         1.50370
H           2.61250         2.72040         0.36360
H          -0.01820         4.00880         1.24480
H           5.80810        -2.06630         0.80600
H           6.03380        -3.01500        -0.66770
H           6.24240        -1.27100        -0.71650
H           2.85740         4.64300         2.10770
H           1.41280         5.53840         2.59690
H           1.63060         3.86010         3.11530
H           0.89030         6.08450         0.18400
H           0.65200         4.81320        -1.01560
H           2.28010         5.17240        -0.42110
H          -3.68260         0.19670        -2.46140
H          -4.93150         1.17260        -1.65050
H          -3.69720         1.93720        -2.66600
H          -3.99160        -1.36180         2.40640
H          -5.41240        -0.49880         1.82530
H          -5.23310        -2.22220         1.47210
H          -2.71030        -3.56260         1.91140
H          -0.95040        -3.51320         2.00250
H          -1.89800        -2.08390         2.42800
H           1.10740        -4.15490        -1.50890
H           0.48400        -4.83940        -0.00380
H           2.17910        -4.31890        -0.11030
H           4.22130        -1.47270         2.02720
H           2.88080        -2.61300         2.14550
H           2.55510        -0.88510         2.04630
H          -0.88530         1.63880         0.73600
N          -0.60150         1.81810        -0.22200
O           1.18190        -0.32070        -0.12790
O          -2.49960         0.51490         1.46060
O          -1.17210         1.33850        -2.37320
O           2.32270         0.63510        -1.84490


Model compound SRR-1m - optimized conf 12

0  1
C          -1.45410        -0.63140        -0.89870
C          -1.05160        -1.99760        -0.33230
C           1.29600        -1.92480        -1.00530
C           2.77500        -2.07630        -0.55440
C           3.11700        -1.11670         0.60340
C           4.24980        -0.10040         0.47010
C           3.72570         1.21310        -0.21140
C           2.44110         1.83260         0.30930
C           1.39540         1.96570        -0.52200
C           0.05480         2.59400        -0.22020
C          -1.09510         1.72020        -0.76570
C          -2.49070         2.21010        -0.38590
C          -2.88070         2.15760         0.89650
C          -4.19850         2.57120         1.48620
C          -1.86340        -2.33440         0.93470
C          -3.39740        -2.28710         0.79190
C          -3.91870        -3.22540        -0.30650
C          -4.04730        -2.60880         2.14590
C           3.70360        -2.06580        -1.76970
C           4.95260         0.11980         1.81780
C           2.43390         2.30100         1.74690
C          -0.02720         4.01720        -0.80760
C          -3.32610         2.69970        -1.54050
H          -1.28130        -2.70630        -1.13150
H           2.82510        -3.06560        -0.07800
H           4.99100        -0.50300        -0.22750
H           3.60330         1.01670        -1.28120
H           4.54520         1.94120        -0.12340
H           1.50500         1.59810        -1.54360
H          -0.08780         2.66310         0.86270
H          -1.02320         1.66150        -1.85720
H          -2.17160         1.74640         1.61570
H          -1.56060        -3.33930         1.25830
H          -1.55800        -1.63990         1.72870
H          -3.68190        -1.26250         0.51790
H          -4.69150         1.72020         1.97320
H          -4.05390         3.33170         2.26420
H          -4.89150         2.97800         0.74710
H          -5.01370        -3.22580        -0.32300
H          -3.57590        -2.91340        -1.29630
H          -3.59010        -4.25790        -0.13270
H          -5.13740        -2.52510         2.08690
H          -3.70060        -1.92850         2.93170
H          -3.81050        -3.63180         2.46320
H           3.35960        -2.80330        -2.49690
H           3.69960        -1.09860        -2.27700
H           4.72950        -2.31570        -1.48530
H           5.44270        -0.80150         2.14850
H           5.72250         0.89150         1.71890
H           4.25600         0.41750         2.60070
H           1.63720         3.01910         1.94920
H           2.30130         1.45390         2.42940
H           3.38430         2.78120         2.00610
H           0.76790         4.64310        -0.39350
H          -0.98780         4.48800        -0.57760
H           0.09710         4.00270        -1.89650
H          -2.81700         3.50510        -2.08480
H          -4.30290         3.07520        -1.23110
H          -3.47710         1.87790        -2.24930
H           0.68890        -1.99530         0.92960
N           0.36820        -2.10410        -0.02730
O          -0.83960         0.37830        -0.25540
O           2.46960        -1.18970         1.63950
O           1.00330        -1.73280        -2.17950
O          -2.26890        -0.48960        -1.78560


Model compound SRR-1m - optimized conf 16

0  1
C           1.61820         0.48130        -1.02290
C           1.09430         1.86490        -0.61820
C          -1.24940         1.57500        -1.22810
C          -2.72830         1.63850        -0.75580
C          -2.97660         0.73940         0.47210
C          -4.03460        -0.36220         0.43520
C          -3.41920        -1.68560        -0.14300
C          -2.09590        -2.16890         0.42210
C          -1.03540        -2.27860        -0.39370
C           0.34750        -2.77110        -0.03570
C           1.43260        -1.86550        -0.65710
C           2.85480        -2.19850        -0.21190
C           3.21140        -1.98500         1.06310
C           4.54670        -2.22160         1.70800
C           1.93990         2.41240         0.54680
C           1.64910         3.87180         0.95190
C           2.46500         4.23510         2.20150
C           1.92670         4.86190        -0.18790
C          -3.67260         1.47050        -1.94720
C          -4.71090        -0.52040         1.80510
C          -2.06320        -2.53320         1.88940
C           0.54570        -4.23160        -0.48840
C           3.75230        -2.72920        -1.29980
H           1.23970         2.47660        -1.51170
H          -2.84910         2.65200        -0.34740
H          -4.80750        -0.07350        -0.28370
H          -3.30790        -1.56470        -1.22530
H          -4.18630        -2.45980         0.00380
H          -1.16320        -1.99690        -1.44010
H           0.48540        -2.72890         1.04920
H           1.37790        -1.92620        -1.74960
H           2.45640        -1.56290         1.72710
H           1.79600         1.75610         1.41560
H           2.99470         2.32040         0.25970
H           0.58440         3.94760         1.21220
H           4.96100        -1.28370         2.09980
H           4.44910        -2.89910         2.56590
H           5.28360        -2.65070         1.02620
H           2.24780         3.55720         3.03410
H           3.54110         4.17870         1.99760
H           2.24380         5.25490         2.53320
H           1.73910         5.89030         0.13860
H           1.29330         4.67530        -1.06030
H           2.97230         4.80200        -0.51340
H          -3.39630         2.17600        -2.73260
H          -3.60420         0.47150        -2.38350
H          -4.70970         1.66400        -1.65970
H          -3.98860        -0.69510         2.60170
H          -5.27000         0.38510         2.06210
H          -5.41880        -1.35490         1.78170
H          -1.98260        -1.63420         2.51080
H          -2.98330        -3.05040         2.18410
H          -1.22530        -3.18660         2.13950
H           0.42910        -4.32760        -1.57400
H          -0.20080        -4.87760        -0.01830
H           1.53860        -4.60150        -0.21520
H           3.32070        -3.62180        -1.77020
H           4.74800        -2.99370        -0.93960
H           3.85540        -1.97020        -2.08310
H          -0.61430         1.79230         0.68540
N          -0.32060         1.88390        -0.28220
O           1.05900        -0.50290        -0.29450
O          -2.31650         0.92910         1.48520
O          -0.96350         1.34090        -2.39610
O           2.47180         0.31730        -1.86710


Model compound SRR-1m - optimized conf 17

0  1
C          -1.16520         0.82600         1.00960
C          -0.12420         1.87210         0.59560
C           2.17920         1.13040         0.03420
C           3.00030         0.28580        -0.93770
C           3.35170        -1.11970        -0.38230
C           2.73430        -1.64110         0.91920
C           2.07180        -3.02820         0.70910
C           0.81580        -2.97200        -0.15060
C          -0.35220        -2.63200         0.41670
C          -1.70350        -2.44840        -0.23330
C          -2.35670        -1.14430         0.27830
C          -3.67730        -0.77190        -0.36340
C          -4.74360        -0.58280         0.42980
C          -6.14620        -0.22420         0.03470
C          -0.86010         3.10160         0.00160
C          -0.14940         4.46060         0.16550
C           1.23880         4.52190        -0.48720
C          -1.05550         5.57830        -0.37340
C           4.28090         1.03000        -1.35390
C           3.85110        -1.69420         1.98120
C           0.99810        -3.30660        -1.61220
C          -2.62730        -3.64780         0.05990
C          -3.67550        -0.62440        -1.86580
H           0.40680         2.15950         1.50600
H           2.40810         0.07990        -1.84120
H           1.96380        -0.94950         1.26770
H           1.82070        -3.42110         1.70070
H           2.81410        -3.70300         0.26940
H          -0.35160        -2.46470         1.49650
H          -1.58060        -2.36320        -1.31810
H          -2.48290        -1.20250         1.36190
H          -4.59040        -0.69610         1.50270
H          -1.06080         2.90790        -1.06110
H          -1.83660         3.17370         0.49510
H          -0.01920         4.62630         1.24510
H          -6.85000        -0.99390         0.37570
H          -6.45430         0.71200         0.51670
H          -6.27790        -0.10820        -1.04300
H           1.94310         3.83450        -0.01350
H           1.18330         4.28030        -1.55570
H           1.65320         5.53220        -0.39880
H          -1.21520         5.46750        -1.45310
H          -0.60510         6.56200        -0.20600
H          -2.03800         5.57200         0.11130
H           4.03580         1.92600        -1.93120
H           4.83510         1.33780        -0.46440
H           4.90470         0.37160        -1.96040
H           4.66350        -2.34690         1.64890
H           4.25600        -0.69500         2.16530
H           3.45510        -2.07920         2.92600
H           1.83130        -2.74870        -2.05230
H           1.25890        -4.36750        -1.72160
H           0.10370        -3.12460        -2.21190
H          -2.18920        -4.56750        -0.33660
H          -3.61780        -3.51350        -0.38510
H          -2.76140        -3.78160         1.13920
H          -3.57450        -1.59450        -2.36830
H          -2.82770        -0.00960        -2.18690
H          -4.58750        -0.15600        -2.23880
H           0.49620         0.73210        -1.05890
N           0.86570         1.29410        -0.30550
O          -1.39060        -0.06650         0.01890
O           4.13210        -1.81130        -1.01120
O           2.68330         1.63370         1.03570
O          -1.73530         0.83630         2.07720


Model compound SRR-1m - optimized conf 19

0  1
C          -1.33370        -0.61850        -0.84690
C          -1.01040        -1.97340        -0.20860
C           1.44250        -1.92680        -0.32040
C           2.75210        -2.08410         0.46450
C           3.49860        -0.75220         0.69470
C           3.79780         0.18180        -0.47970
C           3.68730         1.66650        -0.05580
C           2.32810         2.09950         0.48600
C           1.28650         2.23240        -0.34890
C          -0.11580         2.69190        -0.02760
C          -1.16260         1.74580        -0.65170
C          -2.61410         2.12110        -0.36200
C          -3.09110         1.99960         0.88600
C          -4.47380         2.30230         1.38800
C          -2.07970        -2.35940         0.83500
C          -3.53970        -2.39340         0.34170
C          -3.74190        -3.35700        -0.83660
C          -4.46530        -2.75290         1.51370
C           3.64460        -3.11000        -0.26720
C           5.22480        -0.10360        -1.00160
C           2.28790         2.38650         1.96780
C          -0.33210         4.13630        -0.52370
C          -3.39670         2.59110        -1.56120
H          -1.01740        -2.68130        -1.04070
H           2.54300        -2.45290         1.47380
H           3.08330        -0.02970        -1.28040
H           3.94230         2.27030        -0.93500
H           4.45830         1.86190         0.69660
H           1.45750         2.02500        -1.40790
H          -0.27810         2.67850         1.05520
H          -1.01580         1.70460        -1.73590
H          -2.40630         1.61980         1.64480
H          -1.80940        -3.35030         1.22500
H          -2.00540        -1.65490         1.67500
H          -3.80580        -1.38560        -0.00120
H          -4.93640         1.40650         1.82180
H          -4.43990         3.05170         2.18910
H          -5.14150         2.67700         0.60970
H          -3.19770        -3.02410        -1.72390
H          -3.40840        -4.37080        -0.58100
H          -4.80190        -3.41650        -1.10490
H          -5.51490        -2.72870         1.20370
H          -4.34720        -2.05530         2.35050
H          -4.25420        -3.76190         1.88870
H           4.62550        -3.18280         0.21020
H           3.17580        -4.09810        -0.23680
H           3.76530        -2.83070        -1.31520
H           5.33200        -1.12120        -1.38460
H           5.46530         0.58570        -1.81720
H           5.95950         0.04200        -0.20310
H           1.28720         2.61710         2.33840
H           2.68470         1.53660         2.53220
H           2.93400         3.24310         2.20310
H          -0.19890         4.20550        -1.60960
H           0.39860         4.80400        -0.05960
H          -1.33430         4.49900        -0.27650
H          -2.91410         3.45550        -2.03430
H          -4.42110         2.87690        -1.31690
H          -3.42720         1.79160        -2.31000
H           0.36010        -2.01270         1.42520
N           0.30220        -2.03070         0.41780
O          -0.85660         0.41380        -0.13200
O           3.88670        -0.49560         1.82170
O           1.41580        -1.76980        -1.53780
O          -2.00470        -0.51360        -1.85240


Model compound SRR-1m - optimized conf 21

0  1
C          -1.44740        -0.73560        -0.84910
C          -1.04190        -2.08980        -0.25030
C           1.24120        -1.91070        -1.09150
C           2.75820        -1.98960        -0.76770
C           3.08000        -1.06860         0.42490
C           3.94970         0.17710         0.24250
C           3.56490         1.27580         1.24320
C           2.20430         1.94080         1.12730
C           1.40320         1.84450         0.05550
C           0.05380         2.51230        -0.11010
C          -0.97620         1.60590        -0.82250
C          -2.40620         2.14020        -0.73940
C          -3.01680         2.20080         0.45320
C          -4.40810         2.67360         0.76360
C          -1.74850        -2.35190         1.09230
C          -3.28690        -2.25430         1.07020
C          -3.92730        -3.20890         0.05140
C          -3.83720        -2.50450         2.48200
C           3.56830        -1.79820        -2.05100
C           5.42840        -0.22600         0.46380
C           1.86880         2.74350         2.36470
C           0.18650         3.84820        -0.86980
C          -3.01390         2.54230        -2.05800
H          -1.35530        -2.82420        -0.99660
H           2.92520        -3.00030        -0.37350
H           3.84620         0.53980        -0.78500
H           4.33630         2.05950         1.20350
H           3.63980         0.84130         2.24800
H           1.73240         1.25710        -0.80100
H          -0.36010         2.73010         0.87860
H          -0.69810         1.48750        -1.87620
H          -2.45760         1.84260         1.31840
H          -1.45480        -3.35470         1.43160
H          -1.35600        -1.63810         1.82800
H          -3.55640        -1.22900         0.78200
H          -4.38710         3.48820         1.49900
H          -4.94630         3.03190        -0.11600
H          -5.00240         1.86700         1.21180
H          -3.62260        -4.24660         0.23720
H          -5.01940        -3.16810         0.12130
H          -3.65460        -2.94590        -0.97400
H          -3.61170        -3.52430         2.81700
H          -4.92480        -2.38150         2.50610
H          -3.40480        -1.81130         3.21190
H           3.38170        -0.82360        -2.50640
H           4.63960        -1.90850        -1.86810
H           3.26690        -2.54800        -2.78500
H           5.57460        -0.57710         1.49010
H           5.75210        -1.01930        -0.21440
H           6.07960         0.63810         0.30170
H           2.68940         3.43030         2.60930
H           0.96070         3.33960         2.26890
H           1.75060         2.08060         3.23160
H           0.59390         3.69090        -1.87510
H           0.86700         4.51920        -0.33880
H          -0.78110         4.35040        -0.96640
H          -3.08370         1.66050        -2.70390
H          -2.38520         3.27660        -2.57730
H          -4.01030         2.97490        -1.95310
H           0.79050        -2.19490         0.87100
N           0.40060        -2.20400        -0.06540
O          -0.83870         0.28620        -0.21600
O           2.64890        -1.36920         1.52880
O           0.84550        -1.63670        -2.21920
O          -2.24820        -0.61570        -1.74980


Model compound SRR-1m - optimized conf 29

0  1
C          -1.46050        -0.75140        -0.76860
C          -0.96930        -2.11740        -0.26520
C           1.27030        -1.82970        -1.19010
C           2.80130        -1.88920        -0.93410
C           3.15190        -1.00480         0.27670
C           3.95070         0.28750         0.09890
C           3.57990         1.32290         1.16920
C           2.19620         1.94880         1.15510
C           1.32980         1.85550         0.13470
C          -0.03240         2.51400         0.06480
C          -1.11850         1.61670        -0.58170
C          -2.52810         2.09540        -0.27730
C          -3.30750         2.51280        -1.28500
C          -4.69980         3.06730        -1.20880
C          -1.61180        -2.49800         1.08060
C          -3.15290        -2.48650         1.11430
C          -3.77600        -3.41220         0.05870
C          -3.63900        -2.85180         2.52460
C           3.55180        -1.63480        -2.24250
C           5.45750        -0.05190         0.21310
C           1.92480         2.71410         2.43180
C           0.04710         3.84960        -0.70350
C          -2.94060         2.08170         1.17760
H          -1.27560        -2.81840        -1.04580
H           3.00390        -2.90970        -0.58500
H           3.76700         0.68780        -0.90330
H           4.32120         2.13500         1.12850
H           3.72200         0.84550         2.14700
H           1.61530         1.29560        -0.75510
H          -0.36290         2.72970         1.08420
H          -0.97400         1.57650        -1.66640
H          -2.90330         2.43340        -2.29360
H          -1.25350        -3.50200         1.34660
H          -1.23130        -1.81060         1.84730
H          -3.48980        -1.46310         0.89900
H          -5.39370         2.44660        -1.78950
H          -5.08140         3.13710        -0.18790
H          -4.74110         4.07240        -1.64780
H          -4.86540        -3.43840         0.16660
H          -3.55510        -3.07190        -0.95640
H          -3.40790        -4.44000         0.16880
H          -3.34660        -3.87560         2.78810
H          -4.73020        -2.79210         2.59080
H          -3.21960        -2.18070         3.28230
H           3.22380        -2.35590        -2.99360
H           3.33790        -0.64380        -2.64760
H           4.63100        -1.74250        -2.11150
H           5.77500        -0.79970        -0.51760
H           6.05650         0.84900         0.05070
H           5.68310        -0.43740         1.21240
H           2.74140         3.41860         2.63630
H           0.99670         3.28600         2.41480
H           1.88520         2.02880         3.28830
H           0.72010         4.54360        -0.19260
H          -0.93750         4.31900        -0.79010
H           0.43670         3.69270        -1.71580
H          -2.57160         2.96080         1.72150
H          -2.53160         1.20070         1.68210
H          -4.02580         2.05970         1.29490
H           0.91050        -2.20150         0.77910
N           0.48220        -2.17670        -0.13970
O          -0.89250         0.26310        -0.07830
O           2.79630        -1.36870         1.38850
O           0.82050        -1.52650        -2.28940
O          -2.28110        -0.62160        -1.64720


Model compound SRR-1m - optimized conf 32

0  1
C           1.18590        -0.56630         0.66770
C           0.77360        -1.96600         0.19830
C          -1.68040        -1.86640         0.12960
C          -2.92110        -1.82030        -0.77340
C          -3.44930        -0.37620        -0.90040
C          -3.94800         0.35550         0.34990
C          -3.44280         1.81970         0.34760
C          -1.94800         2.00220         0.55330
C          -1.18900         2.34990        -0.49910
C           0.29040         2.69130        -0.62210
C           1.30120         1.74850         0.06610
C           2.73940         1.95400        -0.38070
C           3.67390         2.19720         0.55160
C           5.14020         2.44860         0.35250
C           1.87310        -2.60600        -0.67440
C           3.27850        -2.68830        -0.04580
C           3.28580        -3.46890         1.27680
C           4.25600        -3.30580        -1.05690
C          -3.98750        -2.78830        -0.22670
C          -5.49240         0.33210         0.35250
C          -1.46190         1.76920         1.96550
C           0.55100         4.14710        -0.17680
C           3.00990         1.84740        -1.86370
H           0.62310        -2.54270         1.11200
H          -2.65040        -2.11030        -1.79340
H          -3.58120        -0.17170         1.23550
H          -3.97850         2.35160         1.14580
H          -3.74730         2.26970        -0.60190
H          -1.72070         2.46950        -1.44220
H           0.50580         2.64070        -1.69600
H           1.25500         1.84990         1.14980
H           3.34710         2.21400         1.59050
H           1.53180        -3.61640        -0.93530
H           1.93820        -2.04160        -1.61530
H           3.61710        -1.66620         0.16870
H           5.41690         3.43640         0.74260
H           5.73670         1.71730         0.91200
H           5.44920         2.40840        -0.69410
H           2.87620        -4.47800         1.14240
H           4.30850        -3.57530         1.65340
H           2.70450        -2.95710         2.04780
H           5.27400        -3.32520        -0.65470
H           4.27760        -2.74020        -1.99510
H           3.97490        -4.33860        -1.29650
H          -4.90330        -2.73520        -0.82190
H          -3.61480        -3.81610        -0.26850
H          -4.21760        -2.56120         0.81580
H          -5.87310         0.86060         1.23200
H          -5.88070         0.82830        -0.54250
H          -5.89090        -0.68600         0.37710
H          -1.42610         0.69870         2.20210
H          -0.47020         2.18200         2.15190
H          -2.14950         2.23080         2.68460
H          -0.10760         4.83240        -0.71760
H           1.58730         4.44570        -0.36330
H           0.34940         4.26970         0.89240
H           2.70680         2.75400        -2.40230
H           2.44390         1.01580        -2.29650
H           4.06670         1.67940        -2.07880
H          -0.46860        -1.79180        -1.51880
N          -0.48930        -1.97790        -0.52610
O           0.90030         0.37380        -0.25480
O          -3.49430         0.14470        -2.00000
O          -1.75950        -1.83610         1.35510
O           1.73910        -0.35950         1.72640


Model compound SRR-1m - optimized conf 35

0  1
C           1.47930         0.93710        -0.85140
C           0.61850         2.16060        -0.49810
C          -1.42700         1.21630        -1.42710
C          -2.92180         0.86000        -1.19580
C          -3.06190         0.01690         0.08530
C          -3.48600        -1.45100         0.01650
C          -2.90140        -2.25580         1.18530
C          -1.40190        -2.48420         1.25940
C          -0.54490        -2.23970         0.25640
C           0.94630        -2.50410         0.28030
C           1.77780        -1.40610        -0.43120
C           3.24810        -1.44770        -0.04930
C           4.15780        -1.74030        -0.98960
C           5.64290        -1.88370        -0.82780
C           1.12230         2.81800         0.79790
C           0.45850         4.16070         1.16870
C           0.96680         4.62790         2.54060
C           0.68890         5.24240         0.10390
C          -3.52040         0.29830        -2.48660
C          -5.03250        -1.51550         0.07340
C          -0.99520        -3.04450         2.60470
C           1.26760        -3.87480        -0.35080
C           3.57170        -1.16860         1.40110
H           0.76090         2.83380        -1.34740
H          -3.41420         1.80800        -0.94350
H          -3.16260        -1.87290        -0.94060
H          -3.39720        -3.23800         1.20320
H          -3.20990        -1.75540         2.11190
H          -0.92820        -1.85070        -0.68620
H           1.27450        -2.52690         1.32280
H           1.68160        -1.50900        -1.51710
H           3.79540        -1.87970        -2.00750
H           0.98780         2.10340         1.62030
H           2.20370         2.97250         0.69240
H          -0.62510         3.99730         1.25270
H           5.98050        -1.74490         0.20150
H           5.97400        -2.87780        -1.15440
H           6.17050        -1.15790        -1.45930
H           0.47850         5.55930         2.84510
H           0.77440         3.87900         3.31660
H           2.04760         4.81260         2.51600
H           1.76030         5.42360        -0.04500
H           0.23150         6.18930         0.40920
H           0.25820         4.96800        -0.86360
H          -3.02650        -0.62520        -2.79540
H          -4.59200         0.11310        -2.38320
H          -3.37250         1.01600        -3.29560
H          -5.50590        -0.94480        -0.72920
H          -5.36610        -2.55370        -0.01380
H          -5.39210        -1.11970         1.02840
H           0.05200        -3.34330         2.65950
H          -1.18010        -2.30900         3.39840
H          -1.60170        -3.92550         2.85130
H           0.78490        -4.67700         0.21410
H           2.34550        -4.06180        -0.37030
H           0.89730        -3.92420        -1.38120
H           2.92910        -0.37210         1.78890
H           4.60870        -0.85570         1.53580
H           3.41010        -2.04750         2.03840
H          -1.24250         1.78590         0.51640
N          -0.79900         1.83770        -0.39420
O           1.16800        -0.12680        -0.07520
O          -2.84990         0.55280         1.16390
O          -0.87780         0.98440        -2.49780
O           2.34490         0.95380        -1.69400


Model compound SSS-1m - optimized conf 01

0  1
C           1.51090         0.39770        -1.20070
C           0.93790         1.79910        -0.93150
C          -0.90310         1.41220         0.73580
C          -2.42840         1.16600         0.84060
C          -3.07710         0.44340        -0.33860
C          -4.05220        -0.70240        -0.05920
C          -3.38220        -2.04120        -0.48950
C          -2.10380        -2.39760         0.24610
C          -0.93290        -2.42560        -0.41130
C           0.42640        -2.78390         0.14510
C           1.53440        -1.88560        -0.45030
C           2.87570        -2.00910         0.24720
C           3.95120        -2.36130        -0.47290
C           5.35940        -2.55890         0.00670
C           1.89070         2.58070        -0.00050
C           1.47750         4.03730         0.28230
C           2.46120         4.66400         1.28160
C           1.37830         4.88850        -0.99150
C          -3.15990         2.51570         1.05700
C          -5.36580        -0.48660        -0.82750
C          -2.26990        -2.73970         1.70860
C           0.75780        -4.26580        -0.12560
C           2.88340        -1.69770         1.72690
H           0.94370         2.28210        -1.91230
H          -2.54210         0.56510         1.74560
H          -4.26370        -0.73640         1.01530
H          -3.18860        -1.97960        -1.56550
H          -4.12790        -2.83470        -0.33880
H          -0.94920        -2.19670        -1.47790
H           0.42120        -2.62230         1.22700
H           1.65260        -2.09530        -1.51790
H           3.80660        -2.51830        -1.54120
H           1.96950         2.04370         0.94670
H           2.87820         2.56690        -0.48030
H           0.48900         4.01300         0.75780
H           6.04550        -1.88690        -0.52390
H           5.47780        -2.38670         1.07850
H           5.69990        -3.58040        -0.20580
H           3.47400         4.70940         0.86250
H           2.16380         5.68630         1.53930
H           2.50820         4.08380         2.20890
H           1.12110         5.92490        -0.74720
H           0.61030         4.51770        -1.67790
H           2.33320         4.90340        -1.53150
H          -4.22160         2.36120         1.27470
H          -2.70990         3.04010         1.90370
H          -3.07780         3.14380         0.16620
H          -6.04210        -1.33260        -0.67140
H          -5.87980         0.42140        -0.49640
H          -5.16630        -0.39000        -1.89770
H          -2.69200        -1.90310         2.27860
H          -2.96930        -3.57800         1.82540
H          -1.33280        -3.02060         2.19090
H           0.73010        -4.48170        -1.19970
H           0.02650        -4.91580         0.36240
H           1.75510        -4.52480         0.24250
H           3.88200        -1.44550         2.08850
H           2.52530        -2.54640         2.32420
H           2.22210        -0.85230         1.94230
H          -1.14770         1.64790        -1.23900
N          -0.45780         1.76790        -0.50140
O           1.04920        -0.51290        -0.32460
O          -2.85380         0.77960        -1.49540
O          -0.22060         1.34630         1.75130
O           2.29540         0.16800        -2.09620


Model compound SSS-1m - optimized conf 02

0  1
C           1.08010         1.10860        -0.95690
C          -0.08570         1.95700        -0.44580
C          -2.41710         1.20000        -0.79540
C          -3.44260         0.06620        -0.54200
C          -2.78290        -1.32000        -0.62420
C          -2.84510        -2.22230         0.61540
C          -1.73790        -3.29760         0.59310
C          -0.36970        -2.79560         1.02360
C           0.58390        -2.53980         0.11200
C           2.01770        -2.13030         0.35430
C           2.38510        -0.85180        -0.43260
C           3.77730        -0.31620        -0.15660
C           4.61830        -0.14640        -1.18800
C           6.03570         0.34490        -1.16090
C           0.33470         2.80450         0.77210
C          -0.74130         3.77060         1.30390
C          -0.24690         4.43400         2.59830
C          -1.15350         4.82610         0.26700
C          -4.58970         0.17080        -1.55850
C          -4.25450        -2.85530         0.67550
C          -0.18950        -2.66830         2.51940
C           2.96630        -3.28080        -0.04040
C           4.10000        -0.00170         1.28500
H          -0.39180         2.59640        -1.27330
H          -3.83320         0.21980         0.47270
H          -2.73300        -1.58350         1.50240
H          -1.69150        -3.70780        -0.41940
H          -2.04030        -4.11400         1.26260
H           0.32360        -2.68850        -0.93690
H           2.16280        -1.91640         1.41740
H           2.26960        -1.02990        -1.50570
H           4.23780        -0.37860        -2.18180
H           0.64240         2.12340         1.57500
H           1.22810         3.37910         0.48940
H          -1.62960         3.17260         1.55030
H           6.71080        -0.40420        -1.59360
H           6.14050         1.24780        -1.77530
H           6.39670         0.57560        -0.15650
H           0.64180         5.04890         2.41020
H          -1.01600         5.08760         3.02300
H           0.01840         3.69020         3.35810
H          -1.87160         5.53000         0.70140
H          -1.62710         4.37150        -0.60700
H          -0.28460         5.40660        -0.06800
H          -4.98370         1.18780        -1.56750
H          -4.21860        -0.06360        -2.55830
H          -5.39490        -0.52700        -1.31090
H          -4.35760        -3.45650         1.58380
H          -5.04620        -2.09980         0.68290
H          -4.41700        -3.50900        -0.18730
H          -1.01430        -2.10370         2.97170
H          -0.20200        -3.65930         2.99240
H           0.74040        -2.17440         2.80540
H           2.84210        -3.54370        -1.09690
H           2.74710        -4.17310         0.55220
H           4.01430        -3.00820         0.11390
H           3.27480         0.54840         1.74980
H           5.00160         0.60500         1.38360
H           4.25100        -0.91260         1.87840
H          -0.97340         0.18240         0.27500
N          -1.21310         1.06440        -0.16020
O           1.38380         0.14730        -0.05030
O          -2.27900        -1.69410        -1.66750
O          -2.70200         2.17600        -1.47590
O           1.63690         1.25710        -2.01920


Model compound SSS-1m - optimized conf 03

0  1
C           1.28990         0.50780        -1.05610
C           0.83750         1.92260        -0.66340
C          -1.16190         1.58410         0.85140
C          -2.71150         1.60580         0.82820
C          -3.31530         0.86450        -0.36580
C          -4.29710        -0.28040        -0.11400
C          -3.63490        -1.62900        -0.51850
C          -2.36920        -1.99990         0.22950
C          -1.23230        -2.23190        -0.44470
C           0.09400        -2.66670         0.13280
C           1.25090        -1.80810        -0.42340
C           2.60060        -2.07000         0.21680
C           3.63670        -2.39720        -0.57070
C           5.04660        -2.71120        -0.16300
C           1.75270         2.54400         0.41410
C           3.25290         2.58290         0.05880
C           3.54570         3.34220        -1.24430
C           4.03590         3.18910         1.23320
C          -3.23110         3.06380         0.84350
C          -5.58910        -0.05500        -0.91700
C          -2.48200        -2.10560         1.73830
C           0.35370        -4.15620        -0.17150
C           2.66310        -1.91360         1.71850
H           0.94050         2.50210        -1.58400
H          -3.00580         1.11640         1.75800
H          -4.53690        -0.31040         0.95450
H          -3.43500        -1.59380        -1.59440
H          -4.39250        -2.40960        -0.35470
H          -1.25280        -2.13530        -1.53170
H           0.07400        -2.52850         1.21760
H           1.32530        -1.94060        -1.50650
H           3.45250        -2.43940        -1.64360
H           1.39220         3.56750         0.58360
H           1.60310         2.00020         1.34870
H           3.60050         1.54890        -0.07430
H           5.32380        -3.72380        -0.48300
H           5.75170        -2.02810        -0.65290
H           5.20850        -2.64880         0.91510
H           4.62550         3.42090        -1.41040
H           3.11980         2.83380        -2.11360
H           3.14270         4.36230        -1.20510
H           3.85420         2.63880         2.16260
H           3.74380         4.23270         1.40260
H           5.11330         3.17440         1.03760
H          -2.77440         3.61240         1.67160
H          -2.98750         3.57100        -0.09280
H          -4.31740         3.09000         0.97600
H          -6.27440        -0.89730        -0.78100
H          -6.10670         0.85530        -0.59810
H          -5.35980         0.04210        -1.98140
H          -2.17360        -1.17450         2.22990
H          -3.51250        -2.31750         2.04270
H          -1.85400        -2.90240         2.14450
H          -0.42970        -4.77760         0.27120
H           1.32120        -4.48350         0.22070
H           0.35230        -4.33970        -1.25200
H           3.68670        -1.80040         2.08020
H           2.22730        -2.77840         2.23530
H           2.09280        -1.03360         2.03290
H          -1.22650         2.00780        -1.10600
N          -0.58420         1.98020        -0.31870
O           0.87320        -0.41650        -0.17520
O          -3.02780         1.18940        -1.51080
O          -0.57760         1.29160         1.88720
O           1.95260         0.27700        -2.04710


Model compound SSS-1m - optimized conf 04

0  1
C           1.18830         0.81380        -0.79960
C           0.40170         1.96120        -0.16740
C          -2.04920         2.18280        -0.38250
C          -3.42060         1.48620        -0.18990
C          -3.34030        -0.01600        -0.50380
C          -3.70950        -1.00740         0.60820
C          -3.07300        -2.39370         0.36890
C          -1.61690        -2.49520         0.79150
C          -0.63320        -2.48200        -0.12450
C           0.84870        -2.67150         0.10230
C           1.67660        -1.53490        -0.53890
C           3.16280        -1.58800        -0.23910
C           4.02710        -1.60530        -1.26510
C           5.52510        -1.67570        -1.21740
C           1.07340         2.49960         1.11230
C           2.53920         2.94950         0.95130
C           2.70980         4.03100        -0.12660
C           3.08700         3.42920         2.30350
C          -4.47020         2.16260        -1.08520
C          -5.25190        -1.09180         0.67690
C          -1.40620        -2.65880         2.27990
C           1.29890        -4.03220        -0.46790
C           3.55130        -1.60460         1.22070
H           0.32810         2.75000        -0.91570
H          -3.69430         1.62060         0.86500
H          -3.35930        -0.59040         1.56220
H          -3.17930        -2.63040        -0.69320
H          -3.65360        -3.13870         0.92940
H          -0.92590        -2.37580        -1.17010
H           1.05670        -2.66520         1.17620
H           1.52330        -1.52840        -1.62200
H           3.60720        -1.55090        -2.26860
H           0.46510         3.34410         1.46040
H           1.01340         1.72400         1.88550
H           3.13130         2.07490         0.64400
H           5.92590        -1.72430        -0.20280
H           5.88600        -2.55830        -1.76060
H           5.96650        -0.80370        -1.71600
H           2.45350         3.65770        -1.12200
H           2.07690         4.90120         0.08590
H           3.74830         4.37690        -0.16420
H           2.54250         4.31410         2.65440
H           4.14500         3.70050         2.22590
H           2.99450         2.65490         3.07320
H          -4.24950         1.95380        -2.13410
H          -5.47440         1.79290        -0.85810
H          -4.44020         3.24250        -0.93560
H          -5.55630        -1.74180         1.50280
H          -5.71150        -0.11150         0.83590
H          -5.65340        -1.50840        -0.25230
H          -1.78600        -3.63320         2.61470
H          -0.36060        -2.58690         2.58290
H          -1.96510        -1.90260         2.84490
H           2.37250        -4.18990        -0.32960
H           1.08800        -4.09430        -1.54140
H           0.76060        -4.84660         0.02440
H           4.60760        -1.37520         1.36960
H           3.35950        -2.58090         1.68390
H           2.96700        -0.86610         1.77990
H          -1.05820         0.53490         0.38520
N          -0.96390         1.49740         0.08730
O           1.10960        -0.28890        -0.01570
O          -3.04310        -0.39020        -1.62380
O          -1.96180         3.29750        -0.87770
O           1.78070         0.87230        -1.85230


Model compound SSS-1m - optimized conf 05

0  1
C           1.60300        -0.07680        -1.24340
C           1.43770         1.42860        -0.97900
C          -0.38330         1.54270         0.73940
C          -1.90750         1.75230         0.90600
C          -2.78660         1.27910        -0.25030
C          -4.06190         0.49430         0.06780
C          -3.87010        -0.98090        -0.39390
C          -2.72190        -1.72250         0.26470
C          -1.65120        -2.08430        -0.46070
C          -0.42140        -2.82310         0.01620
C           0.85650        -2.27010        -0.65450
C           2.15240        -2.82630        -0.07050
C           2.51570        -2.46330         1.16850
C           3.74410        -2.86810         1.93050
C           2.60130         1.92000        -0.08810
C           2.61380         3.43430         0.19100
C           3.76200         3.76800         1.15510
C           2.71490         4.27660        -1.08860
C          -2.20220         3.25210         1.16710
C          -5.27030         1.12690        -0.64090
C          -2.89940        -2.02820         1.73370
C          -0.54930        -4.33800        -0.24100
C           2.93270        -3.72690        -0.99310
H           1.54800         1.88840        -1.96530
H          -2.15910         1.19150         1.80900
H          -4.22870         0.51170         1.15050
H          -3.73050        -0.96850        -1.47990
H          -4.81550        -1.50480        -0.19360
H          -1.65910        -1.83960        -1.52380
H          -0.29720        -2.67030         1.09300
H           0.82810        -2.47540        -1.73110
H           1.86700        -1.75980         1.69140
H           2.56030         1.38290         0.86160
H           3.52840         1.63170        -0.59920
H           1.67160         3.68620         0.69390
H           4.37460        -3.57660         1.38930
H           4.35680        -1.98990         2.17080
H           3.47120        -3.32590         2.88990
H           3.76620         4.83340         1.40980
H           3.67540         3.19980         2.08700
H           4.73480         3.53070         0.70690
H           3.62020         4.02580        -1.65530
H           2.76060         5.34440        -0.84880
H           1.85410         4.13020        -1.74920
H          -3.25390         3.41070         1.42630
H          -1.58820         3.60250         2.00070
H          -1.97080         3.84880         0.28110
H          -5.09360         1.17530        -1.71840
H          -6.17210         0.53420        -0.45950
H          -5.45830         2.14430        -0.28330
H          -2.05340        -2.56650         2.16270
H          -3.04170        -1.11680         2.32690
H          -3.79760        -2.64070         1.88810
H          -1.43300        -4.73450         0.26610
H           0.32720        -4.87850         0.12860
H          -0.65900        -4.55000        -1.31080
H           3.24400        -3.15630        -1.87580
H           2.31970        -4.56380        -1.35040
H           3.82360        -4.14640        -0.52280
H          -0.61330         1.88520        -1.22140
N           0.10530         1.79310        -0.50770
O           0.77920        -0.82460        -0.49350
O          -2.51030         1.54150        -1.41450
O           0.28650         1.24430         1.72100
O           2.40730        -0.51680        -2.03900


Model compound SSS-1m - optimized conf 06

0  1
C           1.13390        -1.74770        -0.43700
C           2.20130        -0.64840        -0.62010
C           1.20130         1.11440         0.80560
C           0.54630         2.51730         0.80080
C          -0.57790         2.58410        -0.23950
C          -2.01270         2.75950         0.26030
C          -3.04830         2.19950        -0.74160
C          -3.19150         0.68490        -0.67890
C          -2.38730        -0.09010        -1.42130
C          -2.31410        -1.59890        -1.49970
C          -1.22340        -2.18990        -0.54810
C          -1.71290        -2.46460         0.86430
C          -1.41150        -1.65890         1.89140
C          -1.80090        -1.81690         3.33320
C           3.47230        -0.98000         0.18270
C           4.68050        -0.07080        -0.10700
C           5.81370        -0.38730         0.88040
C           5.18080        -0.18700        -1.55500
C           1.59990         3.61510         0.53910
C          -2.23120         4.26570         0.53580
C          -4.25050         0.18100         0.27040
C          -2.05040        -2.03140        -2.95350
C          -2.51900        -3.73820         0.96580
H           2.44560        -0.69220        -1.68890
H           0.13480         2.62970         1.80600
H          -2.09510         2.22600         1.21590
H          -2.74960         2.51700        -1.74510
H          -4.01750         2.66740        -0.52910
H          -1.66820         0.41970        -2.05910
H          -3.26930        -2.03350        -1.18670
H          -0.86370        -3.13740        -0.96570
H          -0.77800        -0.80000         1.69220
H           3.21990        -0.92980         1.24480
H           3.72770        -2.02200        -0.03720
H           4.36920         0.96940         0.06130
H          -2.35320        -0.93510         3.68340
H          -2.41830        -2.69600         3.53020
H          -0.90440        -1.88680         3.96140
H           6.16250        -1.42010         0.75930
H           6.67300         0.27340         0.72240
H           5.48280        -0.26820         1.91730
H           4.42310         0.11610        -2.28570
H           5.47400        -1.21830        -1.78660
H           6.05640         0.45050        -1.71760
H           1.16600         4.60920         0.68440
H           2.43980         3.50640         1.23050
H           1.97590         3.55530        -0.48430
H          -1.49090         4.66980         1.23410
H          -2.17020         4.83900        -0.39480
H          -3.22170         4.42610         0.97150
H          -5.24320         0.53470        -0.03930
H          -4.27850        -0.90670         0.34210
H          -4.08580         0.56820         1.28420
H          -2.05630        -3.12200        -3.05150
H          -1.07430        -1.66770        -3.29380
H          -2.81080        -1.62430        -3.62680
H          -3.34890        -3.75690         0.24780
H          -2.94490        -3.88610         1.95890
H          -1.88950        -4.60820         0.73780
H           1.36320         1.22430        -1.19930
N           1.69640         0.70470        -0.39480
O          -0.11180        -1.25730        -0.58620
O          -0.30550         2.53430        -1.43070
O           1.28450         0.46610         1.84340
O           1.40200        -2.91710        -0.27610


Model compound SSS-1m - optimized conf 07

0  1
C           1.20890         0.79480        -0.89480
C           0.44670         1.94210        -0.23550
C          -2.00640         2.20810        -0.37550
C          -3.38510         1.53640        -0.14260
C          -3.33690         0.02040        -0.38840
C          -3.65420        -0.91010         0.78980
C          -3.07850        -2.32640         0.57320
C          -1.59220        -2.45160         0.86520
C          -0.70090        -2.51610        -0.13850
C           0.79420        -2.71480        -0.04850
C           1.55950        -1.57820        -0.76460
C           3.07830        -1.65940        -0.63820
C           3.65120        -1.47410         0.56040
C           5.11210        -1.49620         0.90680
C           1.15620         2.44750         1.03940
C           2.62670         2.87430         0.85950
C           2.79790         3.96850        -0.20540
C           3.20350         3.32520         2.20950
C          -4.43590         2.19220        -1.05150
C          -5.18940        -0.94200         0.97110
C          -1.24380        -2.53910         2.33370
C           1.18480        -4.08190        -0.64430
C           3.80620        -1.92560        -1.93060
H           0.37220         2.74540        -0.96850
H          -3.64150         1.72260         0.90890
H          -3.22480        -0.46180         1.69640
H          -3.28850        -2.61730        -0.45970
H          -3.62540        -3.02040         1.22550
H          -1.09110        -2.45410        -1.15540
H           1.11440        -2.70030         0.99810
H           1.28910        -1.56610        -1.82610
H           2.99030        -1.25750         1.40030
H           0.56890         3.29540         1.41390
H           1.09710         1.65860         1.79950
H           3.19770         1.99410         0.53030
H           5.42750        -0.53070         1.32230
H           5.31580        -2.24780         1.68010
H           5.75370        -1.71540         0.05120
H           2.52200         3.61200        -1.20160
H           2.18160         4.84520         0.02850
H           3.84080         4.29910        -0.25330
H           3.10930         2.54190         2.96990
H           2.68050         4.21470         2.58140
H           4.26480         3.57910         2.11890
H          -5.44320         1.85480        -0.79030
H          -4.38030         3.27690        -0.95250
H          -4.23920         1.92860        -2.09290
H          -5.66860        -1.39080         0.09510
H          -5.45210        -1.54080         1.84830
H          -5.60890         0.05900         1.11160
H          -0.17140        -2.49380         2.52910
H          -1.71630        -1.72910         2.90290
H          -1.62370        -3.47610         2.76210
H           2.26160        -4.25670        -0.56320
H           0.90400        -4.14730        -1.70180
H           0.66650        -4.88580        -0.11480
H           3.44920        -2.84900        -2.40380
H           4.88570        -2.01630        -1.80030
H           3.60860        -1.10740        -2.63230
H          -1.01920         0.52770         0.32010
N          -0.91920         1.49630         0.04540
O           1.04170        -0.34280        -0.18470
O          -3.10310        -0.41100        -1.50310
O          -1.91670         3.32980        -0.85470
O           1.86700         0.88290        -1.90720


Model compound SSS-1m - optimized conf 08

0  1
C           1.39220         0.36660        -1.09820
C           1.03570         1.81020        -0.71550
C          -0.93620         1.62170         0.84940
C          -2.47640         1.78010         0.88630
C          -3.19330         1.09820        -0.28030
C          -4.28860         0.07310         0.01870
C          -3.80990        -1.34270        -0.41280
C          -2.54270        -1.84230         0.25270
C          -1.48080        -2.18040        -0.49440
C          -0.15840        -2.72070        -0.00440
C           1.02120        -1.94330        -0.63000
C           2.39340        -2.34740        -0.09810
C           2.72380        -2.03120         1.16300
C           4.00980        -2.31410         1.88430
C           2.01620         2.38200         0.33630
C           3.50540         2.37840        -0.06320
C           3.78470         3.15240        -1.36010
C           4.33900         2.93990         1.09870
C          -2.86530         3.27820         0.91880
C          -5.58230         0.45100        -0.72220
C          -2.56240        -1.93620         1.76630
C          -0.03680        -4.22620        -0.31280
C           3.27610        -3.05790        -1.09180
H           1.16230         2.37430        -1.64320
H          -2.77630         1.31790         1.82820
H          -4.47940         0.06780         1.09750
H          -3.67960        -1.33450        -1.49990
H          -4.63620        -2.03360        -0.18970
H          -1.56510        -2.08100        -1.57800
H          -0.08330        -2.58420         1.07880
H           1.00740        -2.06570        -1.71890
H           1.98790        -1.47570         1.74490
H           1.69520         3.41440         0.52940
H           1.87740         1.83240         1.26930
H           3.81440         1.33760        -0.22540
H           3.82150        -2.89140         2.79850
H           4.73050        -2.86970         1.28090
H           4.48920        -1.37970         2.20280
H           3.32120         2.67040        -2.22510
H           3.41320         4.18310        -1.29360
H           4.86130         3.20250        -1.55500
H           5.40950         2.89550         0.87210
H           4.16660         2.37910         2.02370
H           4.08490         3.98900         1.29470
H          -3.93950         3.39960         1.09120
H          -2.33210         3.78310         1.72880
H          -2.61230         3.76410        -0.02640
H          -5.39320         0.52710        -1.79610
H          -6.35300        -0.30760        -0.55460
H          -5.97630         1.41290        -0.37870
H          -1.99260        -2.79330         2.13370
H          -2.12730        -1.04210         2.23030
H          -3.58600        -2.04170         2.14160
H           0.90510        -4.63480         0.06490
H          -0.08590        -4.41500        -1.39150
H          -0.85890        -4.77500         0.15500
H           2.78610        -3.95420        -1.49240
H           4.23250        -3.36610        -0.66620
H           3.47340        -2.39370        -1.94130
H          -1.02870         2.05380        -1.10490
N          -0.36690         1.97940        -0.33710
O           0.74550        -0.53910        -0.35240
O          -2.91090         1.38080        -1.43760
O          -0.34060         1.26630         1.85900
O           2.18700         0.09720        -1.97770


Model compound SSS-1m - optimized conf 09

0  1
C          -1.52420         0.31850         1.23340
C          -1.01120         1.75190         0.99950
C           0.82930         1.44840        -0.68890
C           2.35990         1.24290        -0.80500
C           3.04400         0.54480         0.36850
C           4.07430        -0.54860         0.07710
C           3.46620        -1.92400         0.48390
C           2.20500        -2.32250        -0.25960
C           1.03300        -2.39690         0.39220
C          -0.31100        -2.79260        -0.17580
C          -1.45250        -1.94580         0.43210
C          -2.78120        -2.09050        -0.28530
C          -3.85070        -2.50750         0.40870
C          -5.24540        -2.73840        -0.09480
C          -2.02750         2.52430         0.12450
C          -1.97330         4.06350         0.22180
C          -0.69520         4.67580        -0.37110
C          -3.21540         4.65860        -0.46080
C           3.05580         2.60860        -1.03840
C           5.37340        -0.28300         0.85410
C           2.38960        -2.64700        -1.72390
C          -0.59180        -4.29010         0.06430
C          -2.78420        -1.72400        -1.75240
H          -1.02160         2.20350         1.99700
H           2.48060         0.64000        -1.70790
H           4.29070        -0.55640        -0.99700
H           3.26930        -1.88950         1.56050
H           4.24690        -2.68040         0.32070
H           1.03690        -2.17750         1.46080
H          -0.30760        -2.60990        -1.25440
H          -1.57550        -2.18920         1.49190
H          -3.71180        -2.69850         1.47220
H          -1.91380         2.20500        -0.91420
H          -3.01870         2.20190         0.46540
H          -2.01840         4.33270         1.28850
H          -5.55090        -3.77840         0.07720
H          -5.96130        -2.11090         0.45080
H          -5.35800        -2.53230        -1.16120
H           0.19740         4.35880         0.17310
H          -0.57170         4.37470        -1.41750
H          -0.74150         5.77000        -0.33730
H          -3.22700         5.75030        -0.37410
H          -4.14110         4.27590        -0.01750
H          -3.22950         4.41060        -1.52900
H           2.97540         3.23890        -0.14900
H           4.11690         2.47750        -1.27370
H           2.57900         3.11910        -1.87880
H           6.08920        -1.09400         0.68880
H           5.84540         0.65280         0.53840
H           5.16570        -0.21130         1.92470
H           1.46210        -2.94020        -2.21720
H           2.80210        -1.79770        -2.28190
H           3.10510        -3.47140        -1.84230
H          -0.55880        -4.52650         1.13380
H           0.16230        -4.90480        -0.43480
H          -1.57880        -4.57530        -0.31200
H          -2.38980        -2.53630        -2.37670
H          -2.15170        -0.84790        -1.92820
H          -3.78760        -1.49430        -2.11590
H           1.07990         1.66900         1.28500
N           0.38070         1.77790         0.55410
O          -1.00960        -0.55530         0.35050
O           2.80790         0.86010         1.52870
O           0.14560         1.37330        -1.70360
O          -2.31340         0.03920         2.11050


Model compound SSS-1m - optimized conf 10

0  1
C           1.15060         0.55330        -1.14110
C           0.68690         1.96930        -0.75580
C          -1.32100         1.59500         0.73310
C          -2.86870         1.53440         0.69760
C          -3.40350         0.64740        -0.42780
C          -4.26860        -0.56270        -0.07650
C          -3.47530        -1.86770        -0.37160
C          -2.18320        -2.05980         0.39910
C          -1.03140        -2.25160        -0.26250
C           0.32570        -2.55620         0.32890
C           1.42140        -1.69950        -0.34040
C           2.82420        -1.91230         0.19380
C           3.79540        -2.25040        -0.66880
C           5.24300        -2.52150        -0.37850
C           1.52310         2.65790         0.34370
C           2.87270         3.24050        -0.12530
C           3.46880         4.10840         0.99390
C           3.88540         2.17430        -0.57180
C          -3.46650         2.95520         0.56820
C          -5.57390        -0.53350        -0.88880
C          -2.28810        -2.05420         1.91160
C           0.64900        -4.05550         0.15920
C           3.01080        -1.70200         1.67740
H           0.78470         2.54630        -1.68050
H          -3.14810         1.11760         1.66660
H          -4.50690        -0.52750         0.99230
H          -3.27460        -1.90050        -1.44750
H          -4.15410        -2.70270        -0.14330
H          -1.06250        -2.24280        -1.35360
H           0.32110        -2.31350         1.39570
H           1.41190        -1.86630        -1.42030
H           3.51820        -2.34210        -1.71880
H           0.90860         3.47980         0.72720
H           1.66690         1.97160         1.18160
H           2.67320         3.89740        -0.98600
H           5.51350        -3.53960        -0.68640
H           5.88570        -1.84300        -0.95320
H           5.49960        -2.41550         0.67750
H           3.68250         3.50460         1.88400
H           4.40800         4.57230         0.67460
H           2.78240         4.90810         1.29270
H           4.08080         1.45940         0.23660
H           4.84010         2.64070        -0.83870
H           3.54030         1.61050        -1.44160
H          -4.55370         2.93290         0.69380
H          -3.04890         3.60790         1.33950
H          -3.24410         3.38080        -0.41290
H          -5.35190        -0.50340        -1.95860
H          -6.17340        -1.42470        -0.67960
H          -6.17960         0.34500        -0.64420
H          -1.57630        -2.74020         2.37710
H          -2.08460        -1.05750         2.32250
H          -3.28990        -2.35270         2.23870
H           0.64800        -4.33710        -0.89990
H          -0.10480        -4.66540         0.66480
H           1.63190        -4.30650         0.56870
H           2.50440        -0.78590         1.99790
H           4.06270        -1.62350         1.95720
H           2.57670        -2.52510         2.25930
H          -1.37230         1.88060        -1.25650
N          -0.75080         1.94770        -0.45500
O           1.05150        -0.30080        -0.10840
O          -3.14420         0.90510        -1.59610
O          -0.72710         1.40060         1.78560
O           1.51710         0.25430        -2.25960


Model compound SSS-1m - optimized conf 11

0  1
C           1.14320         0.84010        -0.88530
C           0.28530         1.96800        -0.31020
C          -2.17280         2.05320        -0.55110
C          -3.51540         1.29020        -0.39850
C          -3.34480        -0.22800        -0.54340
C          -3.63950        -1.10470         0.68060
C          -2.91470        -2.46490         0.59540
C          -1.44590        -2.42480         0.98440
C          -0.48520        -2.48700         0.04590
C           1.00950        -2.58220         0.24890
C           1.76510        -1.45810        -0.49580
C           3.26320        -1.43670        -0.26010
C           4.08240        -1.47940        -1.32190
C           5.58270        -1.48940        -1.33860
C           0.81960         2.61160         0.98790
C           2.04280         3.53940         0.83630
C           2.23060         4.35940         2.12240
C           3.34080         2.79700         0.48240
C          -4.52390         1.82030        -1.42960
C          -5.17260        -1.28160         0.77590
C          -1.19150        -2.37350         2.47410
C           1.51270        -3.95940        -0.23020
C           3.71370        -1.35540         1.17920
H           0.19710         2.73060        -1.08630
H          -3.87500         1.51710         0.61400
H          -3.31360        -0.55620         1.57480
H          -3.02700        -2.83860        -0.42600
H          -3.43210        -3.17010         1.25980
H          -0.80720        -2.53570        -0.99550
H           1.24060        -2.48500         1.31370
H           1.56630        -1.52360        -1.56930
H           3.61760        -1.49960        -2.30670
H          -0.01450         3.20150         1.38410
H           1.02880         1.82500         1.72440
H           1.82150         4.24360         0.02090
H           5.95550        -2.38880        -1.84510
H           5.96600        -0.63280        -1.90690
H           6.02870        -1.46100        -0.34240
H           3.07200         5.05370         2.02690
H           1.33640         4.94550         2.35960
H           2.43770         3.70470         2.97790
H           3.59100         2.05940         1.25500
H           4.17800         3.50040         0.41740
H           3.27760         2.27620        -0.47600
H          -4.22510         1.50840        -2.43280
H          -5.52670         1.43200        -1.22880
H          -4.54300         2.91010        -1.39360
H          -5.43170        -1.84170         1.67940
H          -5.69620        -0.32130         0.81590
H          -5.54730        -1.83630        -0.09020
H          -0.14640        -2.19470         2.73070
H          -1.78550        -1.58380         2.94980
H          -1.49830        -3.31540         2.94790
H           1.02020        -4.75880         0.32980
H           2.59430        -4.05880        -0.10160
H           1.28830        -4.10910        -1.29230
H           3.13030        -0.60230         1.71950
H           4.76740        -1.08660         1.26770
H           3.57260        -2.30780         1.70610
H          -1.09760         0.43040         0.16250
N          -1.05520         1.40240        -0.11540
O           1.17090        -0.20410        -0.02240
O          -3.03070        -0.71090        -1.61670
O          -2.14100         3.19480        -0.99020
O           1.66980         0.84880        -1.97420


Model compound SSS-1m - optimized conf 12

0  1
C           1.66900        -0.98060        -0.31990
C           2.24890         0.43340        -0.53410
C           0.61700         1.69550         0.82490
C          -0.53000         2.73430         0.78570
C          -1.56940         2.35440        -0.27560
C          -2.97350         1.97070         0.19440
C          -3.69380         1.05320        -0.82040
C          -3.24930        -0.40110        -0.74060
C          -2.18980        -0.81220        -1.45280
C          -1.54000        -2.17720        -1.50440
C          -0.33190        -2.29300        -0.51960
C          -0.71950        -2.70520         0.89100
C          -0.79190        -1.82300         1.89650
C          -1.13530        -2.08810         3.33420
C           3.52830         0.66940         0.29790
C           4.80920         0.00060        -0.24380
C           5.27210         0.60690        -1.57760
C           5.92600         0.10680         0.80520
C           0.02530         4.15120         0.52420
C          -3.75710         3.28020         0.44670
C          -4.06130        -1.26800         0.18980
C          -1.09190        -2.48660        -2.94430
C          -0.96670        -4.19000         1.01720
H           2.51370         0.46520        -1.59810
H          -0.97580         2.68840         1.78160
H          -2.86760         1.45000         1.15490
H          -3.51590         1.45620        -1.82180
H          -4.77280         1.11650        -0.63290
H          -1.70390        -0.06880        -2.08120
H          -2.26120        -2.94410        -1.20280
H           0.36910        -3.04350        -0.90380
H          -0.53720        -0.78970         1.68280
H           3.68510         1.75460         0.34130
H           3.33730         0.33770         1.32090
H           4.59130        -1.06170        -0.39820
H          -2.00180        -1.48840         3.64230
H          -1.36230        -3.13480         3.54800
H          -0.30490        -1.78360         3.98290
H           5.50360         1.67360        -1.46540
H           6.17810         0.10780        -1.93770
H           4.52030         0.51290        -2.36930
H           5.63330        -0.37190         1.74530
H           6.16420         1.15540         1.02390
H           6.84500        -0.37490         0.45440
H          -0.76110         4.90270         0.64450
H           0.82610         4.38020         1.23240
H           0.41950         4.23090        -0.49090
H          -3.24350         3.93940         1.15410
H          -3.89860         3.82930        -0.48970
H          -4.74340         3.05160         0.86090
H          -4.08730        -0.84230         1.20120
H          -5.10420        -1.32350        -0.15040
H          -3.67240        -2.28300         0.27750
H          -0.32290        -1.77720        -3.27010
H          -1.93250        -2.41000        -3.64060
H          -0.67460        -3.49590        -3.02290
H          -1.69160        -4.54920         0.27560
H          -1.34280        -4.47000         2.00190
H          -0.03760        -4.74770         0.84160
H           0.75870         1.81750        -1.18290
N           1.25390         1.49150        -0.36020
O           0.34560        -1.01020        -0.57210
O          -1.27140         2.40160        -1.46080
O           0.93020         1.14400         1.87470
O           2.33650        -1.95310        -0.04630


Model compound SSS-1m - optimized conf 13

0  1
C           1.48180         0.76310        -1.08130
C           0.63890         2.01540        -0.77600
C          -1.10130         1.16840         0.83010
C          -2.54230         0.60380         0.88590
C          -3.03200        -0.13840        -0.35600
C          -3.78500        -1.45850        -0.17700
C          -2.86940        -2.62120        -0.66370
C          -1.56160        -2.77680         0.08970
C          -0.39440        -2.52740        -0.52630
C           0.99530        -2.64610         0.05650
C           1.91900        -1.51260        -0.44600
C           3.22700        -1.39900         0.31390
C           4.38100        -1.50750        -0.36110
C           5.77800        -1.44800         0.18380
C           1.43190         2.93900         0.17970
C           0.97450         4.41350         0.28200
C           0.98710         5.13710        -1.07280
C          -0.37020         4.60310         1.00110
C          -3.54130         1.74720         1.20020
C          -5.09980        -1.43910        -0.97220
C          -1.68870        -3.25060         1.51900
C           1.62160        -4.01390        -0.28380
C           3.10870        -1.14970         1.80080
H           0.55750         2.51720        -1.74420
H          -2.52860        -0.08060         1.73720
H          -4.00770        -1.59970         0.88660
H          -2.66980        -2.45750        -1.72790
H          -3.45640        -3.54700        -0.58210
H          -0.43250        -2.23050        -1.57530
H           0.93130        -2.55650         1.14490
H           2.12110        -1.63990        -1.51410
H           4.31710        -1.64700        -1.43970
H           1.43610         2.48540         1.17260
H           2.46300         2.93430        -0.19430
H           1.74110         4.89270         0.90850
H           6.34230        -0.63450        -0.28910
H           5.81240        -1.30020         1.26520
H           6.32090        -2.37450        -0.04290
H           0.20000         4.76540        -1.73920
H           0.81260         6.21020        -0.94000
H           1.94670         5.01530        -1.58740
H          -0.39480         4.05270         1.94630
H          -1.20340         4.24830         0.38710
H          -0.54300         5.66360         1.21630
H          -3.20680         2.28610         2.09010
H          -3.60040         2.44750         0.36310
H          -4.54480         1.35460         1.39350
H          -5.77980        -0.66420        -0.60420
H          -4.90040        -1.23880        -2.02800
H          -5.61060        -2.40320        -0.88820
H          -2.19350        -4.22520         1.55180
H          -0.72660        -3.35920         2.02100
H          -2.29750        -2.56730         2.12350
H           1.66130        -4.16560        -1.36840
H           1.02440        -4.82430         0.14300
H           2.64200        -4.09160         0.10330
H           2.90680        -2.07550         2.35530
H           2.28100        -0.46390         2.00840
H           4.01940        -0.71510         2.21740
H          -1.37210         1.47550        -1.12880
N          -0.72670         1.68750        -0.37160
O           1.15940        -0.27420        -0.28870
O          -2.86170         0.31310        -1.48220
O          -0.43110         1.17720         1.85690
O           2.34190         0.74510        -1.93590


Model compound SSS-1m - optimized conf 14

0  1
C          -1.61080        -0.13260         1.25500
C          -1.47420         1.38650         1.03510
C           0.33230         1.53750        -0.69660
C           1.85450         1.75350        -0.87250
C           2.74830         1.31550         0.28600
C           4.04920         0.57410        -0.03280
C           3.89730        -0.91150         0.41100
C           2.77010        -1.67360        -0.26010
C           1.69880        -2.05660         0.45340
C           0.48520        -2.81010        -0.04230
C          -0.80700        -2.29540         0.63180
C          -2.08740        -2.85500         0.01730
C          -2.44630        -2.45590        -1.21190
C          -3.66000        -2.85710        -1.99890
C          -2.67960         1.89250         0.20580
C          -3.00580         3.39540         0.33150
C          -1.94680         4.31430        -0.29620
C          -4.38390         3.66830        -0.29260
C           2.14070         3.24750        -1.17390
C           5.23460         1.23340         0.68940
C           2.96710        -1.97080        -1.72840
C           0.64040        -4.32720         0.18500
C          -2.85930        -3.80020         0.90140
H          -1.56920         1.80960         2.04140
H           2.10550         1.17310        -1.76330
H           4.22070         0.60820        -1.11450
H           3.75460        -0.91580         1.49670
H           4.85690        -1.40730         0.20730
H           1.69230        -1.81730         1.51760
H           0.36300        -2.63840        -1.11650
H          -0.78610        -2.53050         1.70240
H          -1.80820        -1.72050        -1.70290
H          -2.52320         1.62290        -0.84170
H          -3.54540         1.32770         0.56920
H          -3.07300         3.63460         1.40420
H          -4.28100        -3.59670        -1.48930
H          -4.28770        -1.98280        -2.21320
H          -3.36990        -3.27440        -2.97160
H          -0.98010         4.22140         0.20370
H          -1.79960         4.06790        -1.35410
H          -2.26110         5.36220        -0.23490
H          -4.66280         4.72200        -0.18560
H          -5.16620         3.06330         0.17830
H          -4.38000         3.43360        -1.36380
H           3.18870         3.40260        -1.44960
H           1.51500         3.57470        -2.00790
H           1.91860         3.86630        -0.30060
H           5.05070         1.26550         1.76630
H           6.15420         0.66890         0.50710
H           5.39490         2.25960         0.34360
H           3.86880        -2.58020        -1.87440
H           2.12810        -2.50910        -2.17140
H           3.11530        -1.05590        -2.31470
H          -0.22340        -4.87660        -0.20090
H           0.74810        -4.55890         1.25080
H           1.53430        -4.69650        -0.32480
H          -3.73510        -4.22330         0.40650
H          -3.19410        -3.26390         1.79690
H          -2.23360        -4.63490         1.24110
H           0.57220         1.86980         1.26340
N          -0.15110         1.77480         0.55460
O          -0.75050        -0.84440         0.51260
O           2.46590         1.57170         1.45020
O          -0.33990         1.24070        -1.67780
O          -2.42400        -0.60920         2.01990


Model compound SSS-1m - optimized conf 15

0  1
C          -1.38450        -0.69320        -0.82820
C          -0.86680        -2.03970        -0.30680
C           1.47960        -1.73880        -0.92180
C           2.96380        -1.84320        -0.46080
C           3.22330        -0.91020         0.74110
C           4.16420         0.29970         0.71620
C           3.55730         1.47170        -0.10740
C           2.24230         2.01270         0.42060
C           1.16440         2.06990        -0.37640
C          -0.19880         2.61870        -0.02540
C          -1.32270         1.67960        -0.51580
C          -2.70470         2.03240         0.00310
C          -3.68990         2.25570        -0.87980
C          -5.11480         2.63740        -0.60360
C          -1.67000        -2.51020         0.92100
C          -3.19840        -2.59060         0.73690
C          -3.60700        -3.51620        -0.41880
C          -3.85160        -3.03250         2.05480
C           3.88540        -1.77810        -1.68020
C           5.62020         0.01520         0.30100
C           2.26640         2.47850         1.85920
C          -0.39610         4.02490        -0.62720
C          -2.86030         2.09410         1.50500
H          -1.01130        -2.72760        -1.14350
H           3.04670        -2.84300        -0.01420
H           4.18470         0.60570         1.76650
H           3.44670         1.17610        -1.15580
H           4.30900         2.27550        -0.08930
H           1.26400         1.70030        -1.39810
H          -0.28310         2.69350         1.06250
H          -1.33870         1.66200        -1.60930
H          -3.44650         2.13910        -1.93490
H          -1.28780        -3.50030         1.20410
H          -1.44570        -1.83270         1.75550
H          -3.56670        -1.58270         0.50180
H          -5.35790         3.59280        -1.08600
H          -5.80160         1.89380        -1.02680
H          -5.33850         2.73810         0.46050
H          -3.26760        -3.12910        -1.38300
H          -3.19360        -4.52350        -0.28250
H          -4.69690        -3.61060        -0.46770
H          -4.94290        -3.04180         1.96740
H          -3.58690        -2.36300         2.88060
H          -3.53280        -4.04490         2.33160
H           3.53050        -2.48800        -2.42950
H           3.87870        -0.79530        -2.15450
H           4.91100        -2.04110        -1.41480
H           6.24920         0.84960         0.62770
H           6.00840        -0.89220         0.77490
H           5.74170        -0.08280        -0.77880
H           2.26660         1.62410         2.54660
H           3.17700         3.05540         2.06420
H           1.41450         3.11010         2.11510
H           0.34720         4.71900        -0.22550
H          -1.39390         4.41780        -0.40900
H          -0.27610         4.00240        -1.71620
H          -2.33110         1.25990         1.97730
H          -3.90580         2.04460         1.81420
H          -2.43870         3.01700         1.92320
H           0.85040        -1.99690         0.99480
N           0.55070        -2.02780         0.02630
O          -0.95020         0.33570        -0.07080
O           2.60900        -1.14360         1.77540
O           1.19070        -1.49170        -2.08680
O          -2.13000        -0.58960        -1.77690


Model compound SSS-1m - optimized conf 16

0  1
C           1.27420         0.70760        -0.93750
C           0.70570         2.06410        -0.49170
C          -1.31260         1.49910         0.92850
C          -2.85840         1.41220         0.85740
C          -3.37270         0.67540        -0.37970
C          -4.26480        -0.55260        -0.19730
C          -3.47790        -1.82690        -0.61840
C          -2.20470        -2.11230         0.15420
C          -1.03550        -2.22380        -0.49490
C           0.30590        -2.58080         0.10120
C           1.41190        -1.63290        -0.41090
C           2.77940        -1.86350         0.20200
C           3.81770        -2.11050        -0.61180
C           5.24420        -2.38730        -0.23610
C           1.48880         2.75090         0.65100
C           2.95640         3.15340         0.36250
C           3.95190         1.98790         0.48640
C           3.13340         3.89280        -0.97320
C          -3.47940         2.82900         0.90780
C          -5.54400        -0.40970        -1.03820
C          -2.34490        -2.28170         1.65490
C           0.66630        -4.04250        -0.23580
C           2.85360        -1.78050         1.70840
H           0.78640         2.68810        -1.38480
H          -3.14350         0.86910         1.75980
H          -4.53530        -0.63760         0.86100
H          -3.25310        -1.74240        -1.68670
H          -4.16890        -2.67430        -0.49860
H          -1.03680        -2.09050        -1.57830
H           0.25700        -2.47180         1.18860
H           1.48260        -1.69850        -1.50010
H           3.62100        -2.10990        -1.68350
H           0.91940         3.66060         0.87820
H           1.43640         2.12510         1.54380
H           3.20680         3.86470         1.16240
H           5.41800        -2.37050         0.84180
H           5.55660        -3.37140        -0.60840
H           5.91510        -1.65340        -0.69960
H           3.81670         1.24420        -0.30340
H           4.98090         2.35770         0.41440
H           3.84790         1.48150         1.45210
H           2.42630         4.72510        -1.07100
H           2.98900         3.21910        -1.82440
H           4.14400         4.30720        -1.05190
H          -4.56810         2.77490         1.00790
H          -3.08580         3.37690         1.76810
H          -3.24590         3.38580        -0.00260
H          -6.14760         0.44230        -0.70950
H          -5.28890        -0.25710        -2.09010
H          -6.15890        -1.31100        -0.95330
H          -1.67000        -3.04600         2.04830
H          -2.11540        -1.34970         2.18650
H          -3.36400        -2.57810         1.92540
H          -0.08970        -4.72240         0.16680
H           1.64080        -4.32270         0.17470
H           0.70550        -4.19450        -1.32050
H           2.26650        -0.93060         2.07080
H           3.87770        -1.66190         2.06650
H           2.44150        -2.67950         2.18450
H          -1.34470         1.98450        -1.01810
N          -0.73040         1.97510        -0.20850
O           0.96490        -0.27820        -0.07990
O          -3.08260         1.06620        -1.50330
O          -0.73860         1.21590         1.97250
O           1.90960         0.56310        -1.96310


Model compound SSS-1m - optimized conf 17

0  1
C           1.19120         0.92340        -0.66240
C           0.31940         1.99820        -0.01660
C          -2.13490         2.13110        -0.22480
C          -3.48330         1.36960        -0.13940
C          -3.33700        -0.10780        -0.53060
C          -3.68660        -1.17100         0.51900
C          -2.97600        -2.51050         0.22880
C          -1.52530        -2.56180         0.67820
C          -0.52500        -2.46820        -0.21510
C           0.95800        -2.61440         0.03570
C           1.76120        -1.41620        -0.51880
C           3.24140        -1.44490        -0.18880
C           4.12730        -1.36100        -1.19330
C           5.62540        -1.39320        -1.11530
C           0.85520         2.55770         1.32080
C           2.18470         3.34890         1.28200
C           3.43240         2.45700         1.17660
C           2.19020         4.43880         0.19800
C          -4.51840         2.06130        -1.04080
C          -5.22410        -1.33290         0.53600
C          -1.33640        -2.77870         2.16280
C           1.46870        -3.92410        -0.60030
C           3.59980        -1.56200         1.27390
H           0.23020         2.80760        -0.74130
H          -3.80760         1.43590         0.90770
H          -3.38360        -0.78730         1.50250
H          -3.04920        -2.70070        -0.84540
H          -3.52900        -3.30960         0.74060
H          -0.80090        -2.33080        -1.26170
H           1.14160        -2.66370         1.11280
H           1.63050        -1.34960        -1.60270
H           3.72710        -1.24470        -2.19960
H           0.06550         3.22480         1.68480
H           0.93250         1.73480         2.04200
H           2.23960         3.85650         2.25570
H           6.00510        -1.49890        -0.09700
H           6.02300        -2.22730        -1.70730
H           6.05220        -0.47810        -1.54420
H           3.45040         1.70170         1.97010
H           3.48950         1.94060         0.21390
H           4.34120         3.06110         1.27470
H           3.06100         5.09250         0.31500
H           1.29190         5.06350         0.24990
H           2.24140         4.00390        -0.80590
H          -4.52700         3.13170        -0.83220
H          -4.25120         1.91420        -2.08950
H          -5.51840         1.65030        -0.87410
H          -5.73580        -0.38450         0.72720
H          -5.57770        -1.72160        -0.42420
H          -5.51980        -2.03650         1.32000
H          -0.30280        -2.66300         2.49210
H          -1.94710        -2.07870         2.74590
H          -1.66880        -3.78580         2.44750
H           2.54360        -4.05400        -0.44430
H           1.28540        -3.93040        -1.68060
H           0.94760        -4.78320        -0.16950
H           3.44460        -2.58030         1.65280
H           2.97060        -0.89730         1.87510
H           4.64080        -1.29740         1.46610
H          -1.07500         0.43860         0.33340
N          -1.02380         1.43160         0.14700
O           1.14280        -0.22000         0.06270
O          -3.00210        -0.41060        -1.66180
O          -2.08960         3.30760        -0.55930
O           1.80600         1.05900        -1.69580


Model compound SSS-1m - optimized conf 18

0  1
C           1.67280         0.38170        -1.12020
C           1.12820         1.79220        -0.82720
C          -0.70490         1.35120         0.82550
C          -2.23380         1.14170         0.94120
C          -2.93990         0.55140        -0.27770
C          -4.00350        -0.52730        -0.05650
C          -3.44560        -1.88900        -0.56750
C          -2.17540        -2.36250         0.11410
C          -1.01980        -2.40120        -0.56900
C           0.33630        -2.83270        -0.05860
C           1.46190        -1.95130        -0.64610
C           2.82770        -2.18910        -0.00710
C           3.03140        -1.79170         1.25770
C           4.28560        -1.90650         2.07460
C           2.13110         2.53640         0.08790
C           2.00150         4.07500         0.17870
C           2.10820         4.76440        -1.18980
C           0.76130         4.55590         0.94800
C          -2.92200         2.48360         1.30210
C          -5.29990        -0.16410        -0.79750
C          -2.32890        -2.79100         1.55490
C           0.60160        -4.31900        -0.37110
C           3.84970        -2.83390        -0.90740
H           1.13620         2.28440        -1.80440
H          -2.34700         0.46290         1.78960
H          -4.21060        -0.60610         1.01660
H          -3.27470        -1.78930        -1.64460
H          -4.24240        -2.63390        -0.43230
H          -1.04630        -2.10370        -1.61810
H           0.37610        -2.70180         1.02750
H           1.53490        -2.11490        -1.72770
H           2.20530        -1.28800         1.76060
H           2.07130         2.10180         1.08770
H           3.12290         2.30520        -0.31770
H           2.87920         4.38690         0.76380
H           4.65020        -0.91270         2.36410
H           4.09060        -2.44800         3.00900
H           5.09590        -2.42020         1.55320
H           2.17250         5.85140        -1.07210
H           2.99610         4.43440        -1.74050
H           1.23100         4.56220        -1.81570
H           0.66140         4.03350         1.90420
H          -0.15470         4.38140         0.37570
H           0.82860         5.63080         1.14990
H          -2.84850         3.19020         0.47130
H          -3.98110         2.33530         1.53660
H          -2.43440         2.91660         2.17900
H          -5.74000         0.75920        -0.40770
H          -5.09870        -0.01850        -1.86190
H          -6.03940        -0.96300        -0.68630
H          -2.73720        -1.98720         2.17950
H          -3.03580        -3.62800         1.62840
H          -1.38930        -3.11000         2.00780
H           1.56950        -4.64100         0.02460
H           0.59210        -4.50450        -1.45130
H          -0.17480        -4.94440         0.07770
H           4.05190        -2.17060        -1.75630
H           3.48130        -3.78160        -1.31980
H           4.79330        -3.03900        -0.39880
H          -0.96420         1.72890        -1.12280
N          -0.26420         1.78740        -0.38700
O           1.01610        -0.57780        -0.45170
O          -2.70000         0.94270        -1.41360
O          -0.00880         1.18440         1.82090
O           2.60350         0.18620        -1.87460


Model compound SSS-1m - optimized conf 19

0  1
C           1.30000         0.39500        -1.18550
C           0.93750         1.84060        -0.80460
C          -1.05790         1.66770         0.72840
C          -2.60270         1.76980         0.73930
C          -3.26970         0.92850        -0.35030
C          -4.29200        -0.13450         0.05520
C          -3.72400        -1.54930        -0.25020
C          -2.41690        -1.90300         0.43260
C          -1.35210        -2.24900        -0.30660
C           0.00990        -2.68100         0.18270
C           1.12150        -1.89880        -0.55040
C           2.54310        -2.25450        -0.12500
C           2.97270        -1.89850         1.09490
C           4.32210        -2.13430         1.70970
C           1.85490         2.45190         0.28570
C           3.19040         3.04320        -0.21360
C           3.82330         3.87860         0.91070
C           4.18780         1.99180        -0.72310
C          -3.05370         3.24350         0.60010
C          -5.61250         0.08850        -0.70150
C          -2.40550        -1.85340         1.94750
C           0.19320        -4.19920        -0.01420
C           3.35500        -2.97300        -1.17240
H           1.07880         2.40940        -1.72890
H          -2.89360         1.40160         1.72450
H          -4.47580        -0.05200         1.13210
H          -3.60920        -1.63590        -1.33560
H          -4.49850        -2.26920         0.05290
H          -1.46740        -2.25520        -1.39220
H           0.11410        -2.45500         1.24870
H           1.02390        -2.05170        -1.63020
H           2.27410        -1.34970         1.72680
H           1.27750         3.25840         0.74830
H           2.02900         1.71800         1.07740
H           2.96220         3.72580        -1.04690
H           5.00290        -2.68610         1.05850
H           4.80330        -1.18220         1.96750
H           4.22660        -2.69550         2.64800
H           4.75550         4.34580         0.57580
H           3.15100         4.67370         1.25120
H           4.06040         3.25030         1.77770
H           5.13250         2.46790        -1.00810
H           3.80920         1.44810        -1.59060
H           4.41080         1.25770         0.06120
H          -2.81630         3.62900        -0.39400
H          -4.13320         3.33700         0.75580
H          -2.54840         3.86090         1.34770
H          -5.43490         0.07860        -1.78010
H          -6.32990        -0.70080        -0.45700
H          -6.06780         1.04960        -0.44190
H          -2.05800        -0.87950         2.31430
H          -3.40770        -2.02560         2.35490
H          -1.74420        -2.60830         2.37980
H          -0.58630        -4.74560         0.52390
H           1.16580        -4.53380         0.35800
H           0.11650        -4.47360        -1.07280
H           2.86250        -3.90060        -1.49070
H           4.35830        -3.23170        -0.82990
H           3.44600        -2.33940        -2.06240
H          -1.13210         1.93770        -1.26080
N          -0.48670         1.95890        -0.47590
O           0.84470        -0.49090        -0.28750
O          -3.00040         1.11250        -1.53000
O          -0.45670         1.41390         1.76410
O           1.91290         0.10010        -2.19270


Model compound SSS-1m - optimized conf 20

0  1
C           0.99080         0.74730        -0.78650
C           0.31860         1.96840        -0.15060
C          -2.15250         2.13900        -0.21440
C          -3.46090         1.60710         0.42020
C          -3.38830         0.08570         0.63440
C          -3.57020        -0.88060        -0.54170
C          -3.25300        -2.35120        -0.14360
C          -1.85900        -2.64510         0.41480
C          -0.76320        -2.54510        -0.35560
C           0.67890        -2.74280         0.05070
C           1.54840        -1.57180        -0.46030
C           2.99450        -1.59510        -0.00430
C           3.96230        -1.53590        -0.93280
C           5.44900        -1.55940        -0.72890
C           1.19590         2.57450         0.96570
C           2.64100         2.93030         0.56230
C           2.69700         3.91690        -0.61390
C           3.39630         3.48130         1.78070
C          -4.70040         2.10430        -0.33230
C          -2.86180        -0.42910        -1.83520
C          -1.83870        -3.10770         1.85290
C           1.23070        -4.07500        -0.49620
C           3.22600        -1.66600         1.48650
H           0.16790         2.68910        -0.95430
H          -3.48410         2.00780         1.44060
H          -4.65190        -0.84680        -0.75460
H          -3.43110        -2.96300        -1.03680
H          -3.99500        -2.66490         0.59660
H          -0.89420        -2.30050        -1.40950
H           0.75010        -2.75990         1.14200
H           1.51280        -1.53960        -1.55210
H           3.64790        -1.45520        -1.97260
H           0.68240         3.47560         1.32470
H           1.22050         1.86890         1.80640
H           3.14510         2.00550         0.24770
H           5.91070        -0.66090        -1.15690
H           5.74250        -1.62320         0.32090
H           5.89480        -2.41510        -1.25180
H           2.28430         3.48130        -1.52770
H           2.13900         4.83340        -0.38580
H           3.73230         4.20380        -0.82610
H           2.94580         4.41790         2.13090
H           4.44230         3.68970         1.53290
H           3.38430         2.77320         2.61670
H          -4.77000         1.69480        -1.34170
H          -5.60880         1.83580         0.21500
H          -4.65490         3.19070        -0.42840
H          -3.18990         0.55600        -2.17050
H          -1.77980        -0.38650        -1.70690
H          -3.07830        -1.14140        -2.63740
H          -2.41310        -4.03950         1.94650
H          -0.83430        -3.30770         2.23050
H          -2.31990        -2.36830         2.49730
H           1.15300        -4.11000        -1.58900
H           0.65540        -4.91390        -0.09570
H           2.28330        -4.21740        -0.23310
H           2.56860        -0.96270         2.00860
H           4.25520        -1.42620         1.75830
H           3.00490        -2.66410         1.88500
H          -1.08480         0.92930         1.06620
N          -1.01110         1.63640         0.34670
O           0.92080        -0.33170         0.02470
O          -3.18800        -0.32360         1.76780
O          -2.15610         2.96200        -1.12000
O           1.53030         0.76300        -1.87160
